# Supplementary material for: A novel iPSC-based model of ICF syndrome subtype 2 recapitulates the molecular phenotype of ZBTB24 deficiency
Source: Front Immunol. 2024 Jul 8;15:1419748. doi: 10.3389/fimmu.2024.1419748 (PMC11260623; doi:10.3389/fimmu.2024.1419748)
Supplement: Supplementary file 2 [file Table_1.xlsx]

## Sheet: Table S1
Supplementary Table S1. Primer sequences for detection of episomal vectors and gene expression
Primer	Sequence (5’-3’)	Temperature	Cycles	Product size (bp)
ORI-P F	TTCCACGAGGGTAGTGAACC	55°C	30	544
ORI-P R	TCGGGGGTGTTAGAGACAAC
OCT4 F	GAAAACCTGGAGTTTGTGCCA	60°C	35	120
OCT4 R	TCACCTTCCCTCCAACCAGTT
NANOG F	TGCAAGAACTCTCCAACATCCT	60°C	35	120
NANOG R	ATTGCTATTCTTCGGCCAGTT
LIN28 F	CGGGCATCTGTAAGTGGTTC	60°C	35	190
LIN28 R	CAGACCCTTGGCTGACTTCT
KLF4 F	CATGGTCAAGTTCCCAACTGAG	60°C	37	120
KLF4 R	CACAGACCCCATCTGTTCTTTG
TERT F	GAGCAAGTTGCAAAGCATTG	58°C	37	190
TERT R	TTTCTCTGCGGAACGTTCTG
SOX2 F	GTGAGCGCCCTGCAGTACAA	62°C	37	144
SOX2 R	GCTGGCCTCGGACTTGACC
DNMT3B F	CAGAGCAGCAGTACCCCCTA	62°C	37	130
DNMT3B R	GGTCCCCTATTCCAAACTCC
ZBTB24_F	CCTCTGCAGCCAGTTCTGA	62°C	35	128
ZBTB24_R	TTTGAACACTGCTGGTGCC
CDCA7_F	AACGTCTGCAGCAATTCTCG	62°C	35	183
CDCA7_R	AGCATCCCTGACCTCTTCAC
CDC40_F	TCTCTTTGTGGCTGGGATGT	60°C	36	101
CDC40_R	TGTTGACAGCTCCCAAATGC
OSTC_F	CAACCTGAAGCTGAAGAAGCC	60°C	36	137
OSTC_R	AACCGACACTTGGAGGTTCA
ARID5B_F	CCTTTGACCACCCGACTCTC	62°C	36	279
ARID5B_R	ATTCTGCCCTGCACTCTTCAC
RNF187_F	GGAGAACAAGGGGTCTGTGG	60°C	36	125
RNF187_R	GTGCCTTCTTCCTACGGTCC
GAPDH_F	ACATGTTCCAATATGATTCCA	60/62°C	36	162
GAPDH_R	TGGACTCCACGACGTACTCAG

## Sheet: Table S2
Supplementary Table S2. Differentially methylated DMPs in control- and pYM iPSC clones
probeID	WT_C14_iPSC	WT_C22_iPSC	p1ICF2_C6_iPSC	p1ICF2_B9_iPSC	WT	ICF2	diff	CHR	MAPINFO	Strand	Type	gene	feature	cgi	feat.cgi	UCSC_Islands_Name	SNP_ID	SNP_DISTANCE
cg07216884	0.849912	0.839865	0.00450179	0.00525113	0.844888	0.00487646	-0.840012	1	219964455	R	II		IGR	opensea	IGR-opensea		rs545028950;rs564793103;rs530651179	44;10;1
cg12284872	0.816387	0.791609	0.0771618	0.0603509	0.803998	0.0687563	-0.735242	1	205311965	F	II	KLHDC8A	Body	shore	Body-shore	chr1:205312493-205313576	rs535067326;rs555381440	0;5
cg24506221	0.878049	0.848702	0.139133	0.179859	0.863375	0.159496	-0.703879	1	110230401	R	I	GSTM1	TSS200	island	TSS200-island	chr1:110230238-110230614	rs573734765;rs536327975;rs553240214	36;19;8
cg07630601	0.829141	0.794404	0.0842154	0.31171	0.811773	0.197963	-0.61381	1	234861092	R	II	LINC01132	Body	opensea	Body-opensea		rs187271442;rs563903702	49;2
cg20232307	0.709695	0.674425	0.174999	0.0507309	0.69206	0.112865	-0.579195	1	152539753	F	II	LCE3E	TSS1500	opensea	TSS1500-opensea		rs547009311	11
cg14378564	0.577506	0.55349	0.0573561	0.0389103	0.565498	0.0481332	-0.517365	1	28417750	F	II		IGR	shelf	IGR-shelf	chr1:28415098-28415312	rs147410322;rs568980848	12;39
cg24384181	0.823299	0.804491	0.397951	0.200097	0.813895	0.299024	-0.514871	1	152540584	R	II	LCE3E	TSS1500	opensea	TSS1500-opensea		rs564902217	1
cg23027387	0.839418	0.763419	0.369413	0.263658	0.801418	0.316536	-0.484882	1	152679164	R	II		IGR	opensea	IGR-opensea		rs141966799;rs531408125;rs114103703;rs10888509;rs533685668	49;43;35;33;5
cg21347427	0.798163	0.775067	0.382488	0.237643	0.786615	0.310066	-0.476549	1	152689710	R	II		IGR	opensea	IGR-opensea
cg11276308	0.891691	0.806311	0.423406	0.33308	0.849001	0.378243	-0.470758	1	152679483	R	II		IGR	opensea	IGR-opensea		rs546956842;rs540395398;rs559183442	36;9;2
cg25686513	0.841983	0.786883	0.453916	0.299051	0.814433	0.376483	-0.43795	1	152636262	R	II	LCE2D	5'UTR	opensea	5'UTR-opensea		rs545592710	2
cg16320958	0.699048	0.459868	0.180076	0.108351	0.579458	0.144213	-0.435244	1	110699055	R	II	SLC6A17	5'UTR	opensea	5'UTR-opensea
cg00419321	0.68628	0.686444	0.19355	0.322602	0.686362	0.258076	-0.428286	1	75593476	F	II	LHX8	TSS1500	shelf	TSS1500-shelf	chr1:75595813-75596162	rs137903962	50
cg04093458	0.818466	0.738775	0.470377	0.262518	0.77862	0.366448	-0.412173	1	152540601	R	II	LCE3E	TSS1500	opensea	TSS1500-opensea		rs564902217	18
cg26318277	0.828786	0.772782	0.422415	0.359162	0.800784	0.390788	-0.409995	1	152669902	R	II	LCE2A	TSS1500	opensea	TSS1500-opensea		rs189700871;rs181477434	27;1
cg08166767	0.893635	0.797717	0.50856	0.366186	0.845676	0.437373	-0.408303	1	152671348	R	II	LCE2A	5'UTR	opensea	5'UTR-opensea
cg06602267	0.837783	0.813016	0.44088	0.406156	0.8254	0.423518	-0.401882	1	212178400	F	II	INTS7	Body	opensea	Body-opensea		rs191373911	1
cg08757148	0.429607	0.446616	0.0499202	0.0311795	0.438111	0.0405498	-0.397561	1	24513722	R	II	IL28RA	1stExon	island	1stExon-island	chr1:24513540-24514477	rs139958347	1
cg26459904	0.933639	0.912129	0.558849	0.494253	0.922884	0.526551	-0.396333	1	64380706	R	II	ROR1	Body	opensea	Body-opensea		rs559566566;rs575045458;rs116621235	31;2;1
cg21988207	0.900717	0.846579	0.590713	0.378359	0.873648	0.484536	-0.389112	1	152634393	R	II	LCE2D	TSS1500	opensea	TSS1500-opensea		rs187217253	25
cg09766820	0.717197	0.738848	0.292912	0.398782	0.728022	0.345847	-0.382176	1	75593018	R	II	LHX8	TSS1500	shore	TSS1500-shore	chr1:75590817-75591354	rs535236512;rs555391726	22;8
cg13153264	0.789417	0.685815	0.418801	0.295377	0.737616	0.357089	-0.380527	1	152680502	F	II	LCE4A	TSS1500	opensea	TSS1500-opensea		rs549779640	46
cg04500819	0.82156	0.846636	0.485348	0.430651	0.834098	0.457999	-0.376099	1	170376975	F	II		IGR	opensea	IGR-opensea		rs147375505	0
cg21903622	0.77129	0.631731	0.409326	0.24669	0.70151	0.328008	-0.373502	1	152485607	R	II	CRCT1	TSS1500	shelf	TSS1500-shelf	chr1:152487978-152488270	rs10666468	0
cg00204728	0.817381	0.737721	0.537855	0.290442	0.777551	0.414148	-0.363403	1	152635239	R	II	LCE2D	TSS1500	opensea	TSS1500-opensea		rs11205062;rs550114640	40;15
cg09347941	0.861434	0.798132	0.571335	0.38133	0.829783	0.476332	-0.353451	1	152690296	R	II		IGR	opensea	IGR-opensea		rs535067508;rs147379040	38;1
cg13697387	0.604173	0.532473	0.292323	0.142205	0.568323	0.217264	-0.351059	1	152670843	R	II	LCE2A	1stExon	opensea	1stExon-opensea		rs568399939;rs537052517;rs181866821	42;24;2
cg04798314	0.897474	0.930551	0.569742	0.564212	0.914012	0.566977	-0.347035	1	246668601	F	II	SMYD3	Body	shore	Body-shore	chr1:246670148-246670768	rs575074670	40
cg12973086	0.929364	0.87263	0.587721	0.522738	0.900997	0.55523	-0.345767	1	56947635	R	II		IGR	shelf	IGR-shelf	chr1:56943401-56943669	rs187330269;rs75647206;rs192053088	47;46;2
cg24720069	0.874755	0.805551	0.555446	0.442016	0.840153	0.498731	-0.341422	1	240815908	F	II	MIR1273E	Body	opensea	Body-opensea		rs116284049	0
cg09302678	0.872592	0.788836	0.539	0.447609	0.830714	0.493304	-0.337409	1	120123269	F	II		IGR	opensea	IGR-opensea		rs183111194	45
cg00325531	0.926225	0.938232	0.532339	0.662246	0.932229	0.597292	-0.334937	1	75591353	F	II		IGR	island	IGR-island	chr1:75590817-75591354
cg22616525	0.843278	0.82752	0.574113	0.430201	0.835399	0.502157	-0.333242	1	152669985	R	II	LCE2A	TSS1500	opensea	TSS1500-opensea		rs115648361;rs567994149	47;2
cg24332770	0.853116	0.735758	0.522961	0.403816	0.794437	0.463389	-0.331048	1	152658287	F	II	LCE2B	TSS1500	opensea	TSS1500-opensea		rs192388976;rs530802181;rs550628163;rs570452560	1;22;38;39
cg14859874	0.872283	0.801348	0.531147	0.48575	0.836815	0.508449	-0.328367	1	154238265	F	II	UBAP2L	Body	opensea	Body-opensea		rs2307621;rs75103809;rs138068747	1;27;51
cg21266698	0.832778	0.78108	0.484071	0.478966	0.806929	0.481519	-0.32541	1	175130184	R	II	KIAA0040	5'UTR	opensea	5'UTR-opensea		rs115619463	1
cg20462349	0.942812	0.914834	0.624772	0.586763	0.928823	0.605768	-0.323055	1	161884717	R	II	ATF6	Body	opensea	Body-opensea		rs181934558;rs551540273	48;1
cg23202177	0.81578	0.769154	0.482404	0.459017	0.792467	0.470711	-0.321756	1	116383238	R	II	NHLH2	5'UTR	shore	5'UTR-shore	chr1:116380359-116382364	rs573513049	36
cg17542385	0.84091	0.815533	0.554964	0.46228	0.828222	0.508622	-0.3196	1	152681979	R	II		IGR	opensea	IGR-opensea		rs552659876;rs572806408;rs541470046;rs561236087	36;14;3;1
cg00030918	0.763176	0.792477	0.521627	0.398723	0.777827	0.460175	-0.317651	1	152679697	R	II		IGR	opensea	IGR-opensea		rs372474003	2
cg11196437	0.579245	0.572328	0.226001	0.291639	0.575787	0.25882	-0.316966	1	75593865	F	II	LHX8	TSS1500	shore	TSS1500-shore	chr1:75595813-75596162	rs11162567;rs555730994	10;25
cg00981443	0.862924	0.87791	0.64493	0.463485	0.870417	0.554207	-0.31621	1	152681163	R	II	LCE4A	TSS1500	opensea	TSS1500-opensea		rs528024696;rs547654868;rs375729488	48;41;1
cg05199251	0.88888	0.89525	0.570188	0.583339	0.892065	0.576763	-0.315302	1	174908971	R	II	LOC101928696	Body	opensea	Body-opensea		rs114547048	1
cg03957898	0.797214	0.7457	0.567202	0.345705	0.771457	0.456454	-0.315004	1	152333423	F	II	FLG2	TSS1500	opensea	TSS1500-opensea		rs142173232;rs182551867	0;3
cg18116418	0.854083	0.856806	0.59687	0.488276	0.855444	0.542573	-0.312871	1	152553244	F	II	LCE3D	TSS1500	opensea	TSS1500-opensea		rs73005823;rs555765793	0;27
cg23724738	0.886022	0.820624	0.587347	0.494022	0.853323	0.540685	-0.312638	1	152538380	R	II	LCE3E	3'UTR	opensea	3'UTR-opensea		rs17659359;rs575359474;rs199669771	24;2;1
cg08378913	0.871046	0.823968	0.605773	0.469477	0.847507	0.537625	-0.309882	1	152599394	F	II		IGR	opensea	IGR-opensea		rs183104617	1
cg02691523	0.660575	0.563916	0.319898	0.29392	0.612246	0.306909	-0.305337	1	40183030	R	II		IGR	opensea	IGR-opensea
cg19728859	0.878651	0.814778	0.556129	0.527942	0.846715	0.542035	-0.304679	1	228986743	R	II		IGR	opensea	IGR-opensea		rs114724202	1
cg21312148	0.891981	0.816226	0.594461	0.505768	0.854104	0.550115	-0.303989	1	152636074	R	II	LCE2D	5'UTR	opensea	5'UTR-opensea		rs541887308	1
cg06794355	0.833018	0.779257	0.536014	0.46946	0.806138	0.502737	-0.303401	1	17014799	R	II		IGR	shelf	IGR-shelf	chr1:17018683-17020959	rs558437710;rs572049679	2;1
cg22719314	0.897503	0.831711	0.640089	0.486861	0.864607	0.563475	-0.301133	1	152290334	R	II	FLG	5'UTR	opensea	5'UTR-opensea
cg25270870	0.432964	0.370678	0.111506	0.0930575	0.401821	0.102282	-0.299539	1	18085771	R	II	ACTL8	5'UTR	opensea	5'UTR-opensea		rs549586488;rs569578362;rs538157459;rs558387076	27;25;16;13
cg26621945	0.905068	0.829282	0.665644	0.47726	0.867175	0.571452	-0.295723	1	248609821	R	II		IGR	opensea	IGR-opensea		rs572664880;rs71298082;rs540021122;rs79299908	50;36;16;3
cg11147940	0.758416	0.678553	0.451066	0.395176	0.718485	0.423121	-0.295363	1	51655986	F	II		IGR	opensea	IGR-opensea
cg24982343	0.814553	0.818059	0.570957	0.472603	0.816306	0.52178	-0.294526	1	158369334	R	I	OR10T2	TSS200	opensea	TSS200-opensea		rs200138455;rs6696357	50;17
cg15332782	0.771165	0.68258	0.504478	0.360408	0.726872	0.432443	-0.294429	1	152680738	F	II	LCE4A	TSS1500	opensea	TSS1500-opensea		rs556109750;rs576036666	10;32
cg03170737	0.623356	0.486931	0.296409	0.230334	0.555144	0.263372	-0.291772	1	228739503	R	II		IGR	shelf	IGR-shelf	chr1:228742996-228743461
cg26899284	0.916696	0.879093	0.587079	0.627743	0.897895	0.607411	-0.290484	1	9714553	R	II	PIK3CD-AS1	Body	shore	Body-shore	chr1:9711780-9713001	rs55746245	10
cg24914149	0.850521	0.780184	0.606462	0.446161	0.815353	0.526311	-0.289041	1	152298710	R	II	FLG	TSS1500	opensea	TSS1500-opensea
cg15234675	0.586686	0.542888	0.240827	0.319992	0.564787	0.280409	-0.284377	1	167508001	R	II		IGR	opensea	IGR-opensea
cg05077162	0.619632	0.529907	0.293678	0.288298	0.57477	0.290988	-0.283782	1	30176408	R	II		IGR	opensea	IGR-opensea		rs570692056;rs539362173	2;1
cg23280418	0.77003	0.781644	0.511044	0.478272	0.775837	0.494658	-0.281179	1	109632082	R	II	TMEM167B	TSS1500	shore	TSS1500-shore	chr1:109633188-109633632	rs187582256;rs533436003	13;11
cg04221650	0.844997	0.82853	0.612703	0.498536	0.836764	0.55562	-0.281144	1	152681887	R	II	LCE4A	1stExon	opensea	1stExon-opensea		rs73011196;rs141892122	4;1
cg26446436	0.802136	0.751087	0.490786	0.502012	0.776611	0.496399	-0.280213	1	248786107	F	II		IGR	opensea	IGR-opensea		rs181822802;rs75414302;rs186394249;rs28652599	0;1;30;39
cg24034105	0.859257	0.826857	0.667091	0.460983	0.843057	0.564037	-0.27902	1	152482580	F	II	LCE5A	TSS1500	opensea	TSS1500-opensea		rs535246312;rs11581947;rs181481801;rs537695009	1;7;29;36
cg04400294	0.774018	0.712447	0.487148	0.442621	0.743233	0.464885	-0.278348	1	228182951	R	II		IGR	opensea	IGR-opensea		rs575387829	24
cg20409752	0.787407	0.722764	0.495772	0.461359	0.755086	0.478565	-0.27652	1	7122726	F	II	CAMTA1	Body	island	Body-island	chr1:7122519-7122727	rs555505816;rs574203071	0;29
cg23780947	0.57	0.385866	0.198518	0.204646	0.477933	0.201582	-0.27635	1	54304852	R	II	TMEM48	TSS1500	shore	TSS1500-shore	chr1:54303758-54304262	rs184758535	2
cg06692821	0.428076	0.302856	0.101893	0.0812621	0.365466	0.0915773	-0.273889	1	10002424	R	II	LZIC	5'UTR	shore	5'UTR-shore	chr1:10003165-10003585	rs181570579	11
cg22845902	0.866152	0.798138	0.575146	0.545641	0.832145	0.560393	-0.271752	1	228680759	R	II	RNF187	Body	opensea	Body-opensea
cg00001636	0.542446	0.499029	0.261389	0.237456	0.520738	0.249423	-0.271315	1	67678886	R	II	IL23R	Body	opensea	Body-opensea		rs543798048	44
cg05884706	0.926874	0.8555	0.690048	0.552598	0.891187	0.621323	-0.269864	1	152446688	F	II		IGR	opensea	IGR-opensea		rs373206579;rs578158466;rs540785836;rs183181500	0;8;21;47
cg13950578	0.385598	0.382792	0.10106	0.128082	0.384195	0.114571	-0.269624	1	152467744	F	I		IGR	opensea	IGR-opensea		rs12123907;rs527992032	7;26
cg08855133	0.775551	0.687454	0.466939	0.457442	0.731502	0.46219	-0.269312	1	42404614	R	II	HIVEP3	Body	opensea	Body-opensea		rs575543064	41
cg22680931	0.78264	0.719322	0.513112	0.450866	0.750981	0.481989	-0.268992	1	109632151	F	II	TMEM167B	TSS1500	shore	TSS1500-shore	chr1:109633188-109633632	rs570098318	32
cg26248114	0.501442	0.446995	0.209743	0.201219	0.474218	0.205481	-0.268738	1	56901693	F	II		IGR	opensea	IGR-opensea		rs533943018;rs569704722	27;36
cg12547807	0.715743	0.731427	0.472823	0.439047	0.723585	0.455935	-0.26765	1	9473751	F	II		IGR	opensea	IGR-opensea		rs117244285;rs566769153	0;19
cg26420391	0.899406	0.858422	0.712628	0.516627	0.878914	0.614628	-0.264287	1	152691758	F	II	C1orf68	TSS1500	opensea	TSS1500-opensea		rs140015867;rs180975469;rs531463529	0;1;30
cg21009965	0.328911	0.323165	0.0575879	0.0670578	0.326038	0.0623228	-0.263715	1	75593596	F	II	LHX8	TSS1500	shelf	TSS1500-shelf	chr1:75595813-75596162
cg13300273	0.1761	0.447304	0.0537302	0.0463597	0.311702	0.0500449	-0.261657	1	200842890	F	I	GPR25	1stExon	island	1stExon-island	chr1:200842196-200843388
cg06613253	0.805723	0.718685	0.485353	0.518058	0.762204	0.501706	-0.260498	1	246931896	R	II		IGR	opensea	IGR-opensea		rs112134289;rs4926453;rs562738291;rs146684705	41;40;28;1
cg10025714	0.441642	0.337454	0.10252	0.156085	0.389548	0.129303	-0.260246	1	149150959	R	II		IGR	shore	IGR-shore	chr1:149149250-149149505	rs587749402;rs180893565;rs587678275;rs4950737	50;45;19;15
cg13447818	0.91443	0.873481	0.703194	0.578753	0.893956	0.640973	-0.252982	1	152298884	R	II	FLG	TSS1500	opensea	TSS1500-opensea		rs12059943;rs545743743	36;15
cg23658503	0.879874	0.81962	0.629727	0.570012	0.849747	0.59987	-0.249877	1	228512043	R	II	OBSCN	Body	shelf	Body-shelf	chr1:228509553-228509763	rs549160444;rs11578521;rs535401300;rs11588477	36;23;15;9
cg17242116	0.818195	0.872033	0.677694	0.515561	0.845114	0.596628	-0.248486	1	152555187	F	II		IGR	opensea	IGR-opensea		rs549619042;rs569437553;rs538569599	0;1;4
cg08077269	0.46947	0.411898	0.185212	0.204571	0.440684	0.194891	-0.245793	1	45301514	R	II	PTCH2	Body	opensea	Body-opensea		rs187394509;rs555150137;rs146575601;rs145315751	44;25;10;2
cg10302420	0.849039	0.79441	0.63132	0.522629	0.821724	0.576974	-0.24475	1	152689626	F	II		IGR	opensea	IGR-opensea		rs147201131	0
cg12798061	0.373394	0.342383	0.141168	0.0906981	0.357889	0.115933	-0.241956	1	27226302	R	II	GPATCH3	Body	shore	Body-shore	chr1:27226492-27227009	rs554415556;rs561808740;rs145917327;rs113463642	27;23;20;5
cg16323913	0.825077	0.805893	0.593536	0.559673	0.815485	0.576605	-0.23888	1	38243213	R	II		IGR	opensea	IGR-opensea
cg09222749	0.258372	0.282894	0.0163074	0.0512779	0.270633	0.0337927	-0.23684	1	75594053	R	II	LHX8	TSS200	shore	TSS200-shore	chr1:75595813-75596162
cg12455620	0.897638	0.854896	0.732178	0.546709	0.876267	0.639444	-0.236823	1	152705236	R	II		IGR	opensea	IGR-opensea		rs181868185;rs550780542	13;2
cg02105666	0.372668	0.392335	0.109721	0.19712	0.382501	0.153421	-0.229081	1	999724	F	I		IGR	island	IGR-island	chr1:999678-999911	rs141263518;rs545443905;rs565260701	0;1;5
cg19370451	0.917775	0.868008	0.754231	0.584844	0.892891	0.669537	-0.223354	1	152386561	F	II	CRNN	5'UTR	opensea	5'UTR-opensea
cg05248781	0.892446	0.882798	0.73098	0.604079	0.887622	0.66753	-0.220092	1	152483199	F	II	LCE5A	TSS200	opensea	TSS200-opensea		rs528943832;rs548768738;rs143267367;rs113870585;rs537783111	5;6;34;38;41
cg18379824	0.256388	0.298913	0.0620712	0.0563618	0.27765	0.0592165	-0.218434	1	15850970	F	I	CASP9	5'UTR	shore	5'UTR-shore	chr1:15850493-15850699	rs574985379;rs528948412	3;41
cg13299021	0.858159	0.868248	0.67512	0.626624	0.863203	0.650872	-0.212331	1	62125028	R	II		IGR	opensea	IGR-opensea
cg20594809	0.379043	0.360288	0.162683	0.152179	0.369665	0.157431	-0.212235	1	75594531	F	II	LHX8	5'UTR	shore	5'UTR-shore	chr1:75595813-75596162	rs534707944;rs191006109	1;38
cg22675207	0.253636	0.248384	0.0422716	0.0360275	0.25101	0.0391496	-0.21186	1	33631052	F	I	TRIM62	Body	opensea	Body-opensea		rs111465519;rs2306257;rs202210682;rs528191637	8;17;35;51
cg19618374	0.391869	0.283533	0.140151	0.118398	0.337701	0.129274	-0.208427	1	91044796	R	II		IGR	opensea	IGR-opensea		rs77832973	10
cg10714415	0.24574	0.284865	0.0356051	0.0884465	0.265303	0.0620258	-0.203277	1	75594135	F	II	LHX8	1stExon	shore	1stExon-shore	chr1:75595813-75596162	rs41289228;rs553832645	19;38
cg25289697	0.23126	0.294888	0.0420372	0.0781839	0.263074	0.0601106	-0.202963	1	75594007	F	II	LHX8	TSS200	shore	TSS200-shore	chr1:75595813-75596162
cg19456318	0.861176	0.884837	0.659457	0.685027	0.873007	0.672242	-0.200765	1	235994830	F	II	LYST	Body	opensea	Body-opensea		rs532009617;rs3768069;rs3820555	0;25;37
cg01066472	0.914479	0.91294	0.663571	0.76272	0.913709	0.713145	-0.200564	1	75591029	F	I		IGR	island	IGR-island	chr1:75590817-75591354	rs544824280;rs563136437	10;46
cg23254163	0.937679	0.92663	0.782336	0.688746	0.932155	0.735541	-0.196614	1	152506842	R	II		IGR	opensea	IGR-opensea		rs576641750;rs73006961;rs559062845	45;17;2
cg21079994	0.169264	0.265415	0.020816	0.0254058	0.217339	0.0231109	-0.194228	1	113392583	F	I	LINC01356	Body	island	Body-island	chr1:113392142-113392807
cg01115565	0.322589	0.327473	0.151213	0.124141	0.325031	0.137677	-0.187354	1	29584222	R	II	PTPRU	Body	shore	Body-shore	chr1:29585897-29586598	rs4654399	18
cg26688527	0.233231	0.229164	0.0526259	0.0502517	0.231197	0.0514388	-0.179759	1	75594066	R	II	LHX8	TSS200	shore	TSS200-shore	chr1:75595813-75596162
cg15071854	0.169012	0.263249	0.025727	0.051892	0.21613	0.0388095	-0.177321	1	45792688	R	I	HPDL	1stExon	island	1stExon-island	chr1:45792419-45793301	rs560916187	48
cg10473902	0.29415	0.213184	0.0885846	0.0854975	0.253667	0.0870411	-0.166626	1	167503413	R	II		IGR	opensea	IGR-opensea		rs192117259;rs858489;rs183330301	17;16;1
cg13230208	0.291339	0.155842	0.0519715	0.0692325	0.223591	0.060602	-0.162989	1	27524410	F	II		IGR	shelf	IGR-shelf	chr1:27527884-27528085	rs554653344	1
cg12178578	0.20338	0.243146	0.0610258	0.0640865	0.223263	0.0625562	-0.160707	1	45792714	F	I	HPDL	1stExon	island	1stExon-island	chr1:45792419-45793301	rs543416386;rs563118793;rs532068591;rs551777419;rs571858027	2;11;16;26;34
cg01622379	0.18588	0.197143	0.0279955	0.0702814	0.191512	0.0491384	-0.142373	1	75594001	F	II	LHX8	TSS200	shore	TSS200-shore	chr1:75595813-75596162
cg14913111	0.11084	0.240025	0.025597	0.050337	0.175432	0.037967	-0.137465	1	45792733	F	II	HPDL	1stExon	island	1stExon-island	chr1:45792419-45793301	rs551777419;rs571858027	7;15
cg27077219	0.106337	0.20258	0.0241388	0.0104785	0.154459	0.0173086	-0.13715	1	113392580	F	I	LINC01356	Body	island	Body-island	chr1:113392142-113392807
cg03841151	0.205905	0.155189	0.0540723	0.0633146	0.180547	0.0586935	-0.121854	1	2706261	F	I	TTC34	TSS200	island	TSS200-island	chr1:2706025-2706961
cg07174997	0.160478	0.120896	0.0260268	0.0370482	0.140687	0.0315375	-0.10915	1	174713631	F	II	RABGAP1L	Body	opensea	Body-opensea
cg13489860	0.20029	0.121133	0.058038	0.0453684	0.160712	0.0517032	-0.109009	1	240895632	R	II	MIR1273E	Body	opensea	Body-opensea		rs570670709;rs531590933;rs549567132	48;2;1
cg22613769	0.105997	0.185575	0.0539297	0.024887	0.145786	0.0394084	-0.106378	1	214463441	F	II	SMYD2	Body	opensea	Body-opensea
cg26022183	0.165174	0.152691	0.0575137	0.0506188	0.158932	0.0540663	-0.104866	1	156215655	R	I	PAQR6	5'UTR	island	5'UTR-island	chr1:156215368-156215899	rs148668012;rs141241853	17;2
cg21868134	0.128004	0.174455	0.0521536	0.0500129	0.15123	0.0510832	-0.100146	1	45792660	R	I	HPDL	1stExon	island	1stExon-island	chr1:45792419-45793301	rs541172042;rs560916187	48;20
cg07726139	0.0192278	0.0207113	0.12117	0.130921	0.0199696	0.126046	0.106076	1	228652528	F	II		IGR	island	IGR-island	chr1:228651447-228652529	rs556291065;rs569778792;rs538770841;rs115538789	21;31;37;48
cg13735974	0.0227776	0.028528	0.192586	0.072798	0.0256528	0.132692	0.107039	1	41156980	R	II	NFYC	TSS1500	shore	TSS1500-shore	chr1:41157162-41157975	rs143401057;rs186838379;rs574336178	46;41;25
cg14011486	0.0414417	0.0539997	0.160483	0.160171	0.0477207	0.160327	0.112607	1	26737247	F	I	LIN28	TSS200	island	TSS200-island	chr1:26737246-26738148	rs76068276;rs548122866;rs111468266	5;15;26
cg20604380	0.0106626	0.021115	0.111411	0.146739	0.0158888	0.129075	0.113186	1	228634081	R	I		IGR	island	IGR-island	chr1:228633382-228634127	rs148151946;rs577014901;rs187308220;rs559903962;rs147080955	44;17;16;14;4
cg07604902	0.839479	0.805605	0.955384	0.923965	0.822542	0.939674	0.117132	1	164669399	R	II	PBX1	Body	opensea	Body-opensea		rs146251267	16
cg22051854	0.0824715	0.0498562	0.206675	0.167097	0.0661639	0.186886	0.120722	1	39734340	R	II	MACF1	Body	opensea	Body-opensea		rs185748673;rs189425990;rs558669383	24;21;2
cg08972581	0.0384647	0.0671028	0.160518	0.192593	0.0527837	0.176556	0.123772	1	26145878	R	II	MTFR1L	TSS1500	shore	TSS1500-shore	chr1:26146122-26147349	rs539074010;rs567465736;rs113629987	12;10;1
cg22312657	0.0719826	0.0477269	0.207326	0.165283	0.0598547	0.186304	0.12645	1	232246493	F	II		IGR	opensea	IGR-opensea		rs534075418;rs553430395;rs573269470	0;33;48
cg26551166	0.794246	0.821638	0.935099	0.940091	0.807942	0.937595	0.129652	1	247846283	R	II		IGR	opensea	IGR-opensea		rs567813818;rs1175996;rs556770730;rs575142417	42;27;22;2
cg26220594	0.0340591	0.0341319	0.18782	0.16148	0.0340955	0.17465	0.140554	1	19110978	F	I		IGR	shore	IGR-shore	chr1:19110720-19110932	rs12089620	13
cg00440468	0.0373371	0.0440106	0.231642	0.132169	0.0406739	0.181905	0.141231	1	19110768	F	II		IGR	island	IGR-island	chr1:19110720-19110932	rs556538743;rs568373537	6;11
cg02138082	0.815063	0.75065	0.935285	0.915915	0.782856	0.9256	0.142743	1	978573	F	II	AGRN	Body	island	Body-island	chr1:975496-980305	rs200992858;rs200373411;rs35881187	1;4;31
cg03003335	0.0751218	0.0683067	0.248851	0.197495	0.0717143	0.223173	0.151459	1	1229351	R	I	ACAP3	Body	island	Body-island	chr1:1228780-1230163	rs536756876;rs553222078;rs190924588;rs374627807	19;11;3;2
cg00693915	0.756373	0.725561	0.914567	0.908625	0.740967	0.911596	0.170629	1	24290099	R	II		IGR	shelf	IGR-shelf	chr1:24285785-24286701	rs61772970;rs34796864	24;13
cg14188831	0.0247679	0.0316495	0.220612	0.190943	0.0282087	0.205778	0.177569	1	25594523	F	II		IGR	shore	IGR-shore	chr1:25593957-25594487	rs113676753	29
cg05396897	0.0238436	0.0248112	0.253443	0.159539	0.0243274	0.206491	0.182164	1	247611448	R	II	NLRP3	Body	shelf	Body-shelf	chr1:247614695-247614944	rs74154649;rs74154650	37;36
cg01236573	0.0784046	0.0993316	0.270572	0.272127	0.0888681	0.271349	0.182481	1	26248897	R	II		IGR	shore	IGR-shore	chr1:26249205-26249613	rs111468226;rs534199033	47;19
cg00718681	0.756506	0.729815	0.948495	0.908877	0.74316	0.928686	0.185526	1	154243781	F	II	HAX1	TSS1500	shore	TSS1500-shore	chr1:154244710-154245289	rs576679463;rs145438766;rs556107269	13;21;51
cg13469595	0.02865	0.038151	0.196597	0.251665	0.0334005	0.224131	0.190731	1	111813852	F	II		IGR	island	IGR-island	chr1:111813411-111813853	rs550168183;rs560601723;rs529795810	6;32;34
cg00951717	0.686157	0.688511	0.886051	0.870378	0.687334	0.878215	0.19088	1	210651095	F	II	HHAT	Body	opensea	Body-opensea		rs181844454;rs532306135	40;47
cg19601666	0.0805073	0.067154	0.255303	0.275981	0.0738306	0.265642	0.191812	1	71172089	R	II		IGR	opensea	IGR-opensea		rs191762759	6
cg02709834	0.0228226	0.00372816	0.21044	0.20055	0.0132754	0.205495	0.19222	1	75198841	F	I	CRYZ	5'UTR	opensea	5'UTR-opensea		rs540027809;rs376744484	1;51
cg13071333	0.0786605	0.0493036	0.178456	0.334668	0.063982	0.256562	0.19258	1	152595882	F	II	LCE3A	TSS1500	opensea	TSS1500-opensea
cg18232347	0.147211	0.0758644	0.270835	0.338781	0.111538	0.304808	0.19327	1	31655009	R	II	NKAIN1	Body	shore	Body-shore	chr1:31654422-31654833	rs572771598	44
cg00302521	0.0768011	0.0481584	0.190264	0.32199	0.0624798	0.256127	0.193647	1	152487909	R	I	CRCT1	Body	shore	Body-shore	chr1:152487978-152488270	rs566363433;rs535002914;rs138513806;rs200242493	31;26;14;1
cg24875017	0.100529	0.0763458	0.335051	0.229204	0.0884372	0.282128	0.19369	1	17026258	R	I	ESPNP	Body	island	Body-island	chr1:17025923-17027942	rs549413845;rs677827;rs61421147;rs569542195;rs77347183;rs538932262	40;28;17;7;6;1
cg04919516	0.0199696	0.0647839	0.263851	0.21184	0.0423768	0.237846	0.195469	1	201708419	R	II	NAV1	TSS1500	shore	TSS1500-shore	chr1:201708787-201709429	rs375281127;rs61821715;rs570505068;rs542682216	36;35;29;13
cg26253974	0.752367	0.650925	0.92633	0.873304	0.701646	0.899817	0.198171	1	213030372	R	I	LQK1	Body	shore	Body-shore	chr1:213031359-213032119
cg20386875	0.0671511	0.0715756	0.278123	0.257358	0.0693633	0.26774	0.198377	1	228675901	F	I	RNF187	Body	shore	Body-shore	chr1:228674346-228675752	rs547092195	0
cg19637330	0.033146	0.0262652	0.25342	0.203056	0.0297056	0.228238	0.198533	1	19110922	R	I		IGR	island	IGR-island	chr1:19110720-19110932	rs554232081;rs572540981;rs546017432	48;46;1
cg08549810	0.0854189	0.0658715	0.335816	0.224501	0.0756452	0.280158	0.204513	1	86861232	F	II	ODF2L	5'UTR	shore	5'UTR-shore	chr1:86861566-86862083
cg18126557	0.0728545	0.057979	0.300699	0.246362	0.0654168	0.27353	0.208114	1	247611842	F	II	NLRP3	3'UTR	shelf	3'UTR-shelf	chr1:247614695-247614944
cg02664390	0.677308	0.785507	0.941467	0.937731	0.731407	0.939599	0.208192	1	179911884	F	II		IGR	opensea	IGR-opensea		rs528350;rs568403002;rs75891750;rs556878284	7;25;28;36
cg18343474	0.0282357	0.0275872	0.22845	0.247392	0.0279114	0.237921	0.21001	1	229566908	R	II		IGR	shore	IGR-shore	chr1:229567206-229570684	rs181954138	11
cg01864564	0.136259	0.0980746	0.321028	0.339935	0.117167	0.330482	0.213315	1	152488269	F	II	CRCT1	3'UTR	island	3'UTR-island	chr1:152487978-152488270
cg22705746	0.125378	0.0724994	0.324205	0.302674	0.0989389	0.313439	0.2145	1	203320506	R	II	FMOD	TSS1500	opensea	TSS1500-opensea		rs543807251;rs74779206	35;1
cg13111532	0.657931	0.723588	0.908098	0.902591	0.690759	0.905344	0.214585	1	1886543	R	I	KIAA1751	3'UTR	island	3'UTR-island	chr1:1886344-1886870	rs2748976;rs2748975;rs536377936;rs555513829	44;26;15;13
cg15261221	0.0677989	0.070239	0.334301	0.252194	0.0690189	0.293248	0.224229	1	228651848	R	II		IGR	island	IGR-island	chr1:228651447-228652529	rs560118217;rs528961127	47;1
cg12852274	0.65415	0.653896	0.885925	0.892316	0.654023	0.88912	0.235097	1	151917103	F	II		IGR	opensea	IGR-opensea		rs537653172;rs9943251;rs367549780;rs180979087;rs375455548	11;12;13;14;51
cg23635910	0.179479	0.175338	0.429463	0.398373	0.177408	0.413918	0.236509	1	912055	R	I	C1orf170	Body	shore	Body-shore	chr1:912869-913153	rs529400839;rs7367995	22;8
cg25600478	0.101771	0.0338952	0.292129	0.319601	0.067833	0.305865	0.238032	1	145382477	R	I		IGR	island	IGR-island	chr1:145382416-145382740	rs78839003;rs555543365;rs575392416;rs77402315;rs72701841;rs544602627;rs564781446;rs531321133;rs78586536;rs545777514;rs76737868;rs559539626	51;51;46;40;39;33;29;24;17;15;13;2
cg03013609	0.688857	0.694551	0.950586	0.933834	0.691704	0.94221	0.250506	1	236702902	F	II	LGALS8	Body	opensea	Body-opensea		rs28704525;rs71642853;rs34070242	0;11;22
cg03606772	0.11005	0.0728129	0.302378	0.388017	0.0914314	0.345197	0.253766	1	152487856	R	II	CRCT1	5'UTR	shore	5'UTR-shore	chr1:152487978-152488270	rs201018547;rs201624991	3;2
cg03035538	0.646321	0.609765	0.902939	0.882283	0.628043	0.892611	0.264568	1	75139958	F	II	C1orf173	TSS1500	opensea	TSS1500-opensea
cg09298854	0.689351	0.671609	0.95873	0.932923	0.68048	0.945827	0.265347	1	30859106	F	II		IGR	opensea	IGR-opensea		rs541294782;rs77819635;rs71582025;rs79279471;rs10915097;rs6696634	5;6;6;7;11;28
cg01504714	0.708856	0.665454	0.950834	0.965021	0.687155	0.957928	0.270773	1	214576528	R	II	PTPN14	Body	opensea	Body-opensea		rs4636427;rs568347426;rs189527546;rs6657749;rs565866768;rs557693616;rs557875416	48;39;35;17;13;2;1
cg14253939	0.0477893	0.0298051	0.386549	0.245116	0.0387972	0.315832	0.277035	1	228674594	F	I	RNF187	TSS1500	island	TSS1500-island	chr1:228674346-228675752	rs115141040	8
cg00054243	0.538821	0.539784	0.842313	0.790453	0.539303	0.816383	0.27708	1	53190312	F	II		IGR	shore	IGR-shore	chr1:53192023-53192428	rs148184974;rs575761185;rs377808;rs75597728;rs147696368	0;1;47;48;51
cg07197785	0.0483731	0.0388052	0.27201	0.380225	0.0435891	0.326118	0.282528	1	111813690	R	I		IGR	island	IGR-island	chr1:111813411-111813853	rs11800770;rs116516541;rs578051050	42;41;38
cg10796931	0.458556	0.455373	0.759313	0.722447	0.456964	0.74088	0.283915	1	162467363	F	II	UHMK1	TSS1500	shore	TSS1500-shore	chr1:162467599-162468027	rs527744092	38
cg17736840	0.537525	0.494723	0.827768	0.77245	0.516124	0.800109	0.283985	1	75140187	F	II	C1orf173	TSS1500	opensea	TSS1500-opensea		rs144281367;rs537023851;rs72968140;rs567757443	0;6;24;26
cg23726537	0.250329	0.213221	0.46324	0.568915	0.231775	0.516077	0.284302	1	152488000	F	II	CRCT1	Body	island	Body-island	chr1:152487978-152488270	rs545989560	22
cg11589139	0.0619226	0.0512593	0.332331	0.352542	0.0565909	0.342436	0.285845	1	229567139	R	I	ACTA1	3'UTR	shore	3'UTR-shore	chr1:229567206-229570684	rs561849701	13
cg13528603	0.00966997	0.00736215	0.327933	0.264214	0.00851606	0.296074	0.287558	1	75198668	F	II	CRYZ	5'UTR	opensea	5'UTR-opensea		rs368037927	37
cg08205993	0.427633	0.406808	0.720615	0.69203	0.417221	0.706323	0.289102	1	193156242	F	II	B3GALT2	TSS1500	opensea	TSS1500-opensea		rs368123672	13
cg17986684	0.0674113	0.0790915	0.426219	0.308722	0.0732514	0.36747	0.294219	1	228674167	F	II	RNF187	TSS1500	shore	TSS1500-shore	chr1:228674346-228675752	rs573801092;rs183850946;rs562672562	17;40;49
cg09365529	0.178416	0.20799	0.511898	0.466306	0.193203	0.489102	0.295899	1	75140289	F	II	C1orf173	TSS1500	opensea	TSS1500-opensea		rs10789400;rs189058649	10;27
cg22657016	0.390461	0.337547	0.696588	0.625575	0.364004	0.661081	0.297078	1	162467115	F	II	UHMK1	TSS1500	shore	TSS1500-shore	chr1:162467599-162468027	rs560264542	31
cg22875332	0.0707163	0.0611084	0.410042	0.316277	0.0659123	0.36316	0.297247	1	76189707	R	II	ACADM	TSS1500	shore	TSS1500-shore	chr1:76189916-76190730	rs564093950;rs531645509;rs549764150;rs549932869	40;35;25;1
cg10989634	0.050492	0.0583259	0.318795	0.390021	0.0544089	0.354408	0.299999	1	111813745	F	II		IGR	island	IGR-island	chr1:111813411-111813853	rs545320541;rs565256050	2;39
cg11975685	0.075142	0.115211	0.397888	0.396423	0.0951765	0.397155	0.301979	1	28573412	F	II		IGR	shore	IGR-shore	chr1:28573701-28574022	rs552604987;rs570978916;rs373466489	12;16;38
cg26690034	0.0132842	0.0147229	0.321323	0.315671	0.0140035	0.318497	0.304493	1	75198963	R	I	CRYZ	5'UTR	opensea	5'UTR-opensea		rs77779046;rs544011113	43;33
cg09873164	0.209999	0.0902082	0.380215	0.532305	0.150104	0.45626	0.306157	1	152488093	R	I	CRCT1	Body	island	Body-island	chr1:152487978-152488270	rs559238110;rs1053588	37;32
cg24920358	0.254035	0.160508	0.565289	0.469567	0.207271	0.517428	0.310157	1	40204285	F	II	PPIE	TSS1500	shore	TSS1500-shore	chr1:40204312-40204739	rs367902546;rs577265651;rs546219315;rs141192126	0;7;38;47
cg01947523	0.54992	0.533057	0.853985	0.849906	0.541489	0.851945	0.310457	1	235098925	F	II	LOC101927851	Body	opensea	Body-opensea		rs114848719;rs565434267	0;14
cg07399417	0.0358141	0.0455365	0.348721	0.354574	0.0406753	0.351647	0.310972	1	75198768	R	I	TYW3	TSS200	opensea	TSS200-opensea		rs2345436;rs277372;rs568497233	30;7;4
cg10967587	0.566606	0.595596	0.910683	0.881628	0.581101	0.896156	0.315055	1	162467180	F	II	UHMK1	TSS1500	shore	TSS1500-shore	chr1:162467599-162468027	rs532685825;rs146917341;rs180742938	39;42;46
cg04993605	0.312262	0.246481	0.615377	0.576215	0.279371	0.595796	0.316425	1	28573052	R	II		IGR	shore	IGR-shore	chr1:28573701-28574022	rs570265261;rs529635227;rs148798117	48;37;31
cg12446953	0.0610687	0.0344984	0.403651	0.331664	0.0477836	0.367657	0.319874	1	20960867	F	II	PINK1	Body	shore	Body-shore	chr1:20960045-20960551
cg10210015	0.529216	0.472586	0.844055	0.821696	0.500901	0.832876	0.331974	1	112114076	R	II		IGR	opensea	IGR-opensea		rs572174330;rs113510193	21;2
cg06389590	0.445219	0.489945	0.820557	0.787697	0.467582	0.804127	0.336546	1	112840389	R	II		IGR	opensea	IGR-opensea		rs528784297;rs140623588	11;1
cg01445587	0.598318	0.540597	0.90945	0.904337	0.569457	0.906893	0.337436	1	233112092	R	II	NTPCR	Body	opensea	Body-opensea		rs41304123	1
cg00044796	0.026506	0.024149	0.389958	0.341105	0.0253275	0.365531	0.340204	1	146552390	R	I		IGR	island	IGR-island	chr1:146552328-146552577	rs183345521;rs141506853;rs587756600	37;15;1
cg23374902	0.0986147	0.134815	0.50724	0.407543	0.116715	0.457392	0.340677	1	76696881	F	II	ST6GALNAC3	Body	opensea	Body-opensea
cg03352287	0.263966	0.179122	0.475969	0.64908	0.221544	0.562524	0.340981	1	152488262	F	I	CRCT1	3'UTR	island	3'UTR-island	chr1:152487978-152488270
cg21908235	0.1517	0.146528	0.485347	0.498577	0.149114	0.491962	0.342848	1	146551744	F	I		IGR	island	IGR-island	chr1:146551476-146551764	rs587604349	34
cg16940506	0.141036	0.0380838	0.409442	0.460687	0.0895597	0.435064	0.345504	1	229568930	R	I	ACTA1	5'UTR	island	5'UTR-island	chr1:229567206-229570684	rs202008730	17
cg27229613	0.323351	0.229934	0.593718	0.660057	0.276642	0.626888	0.350246	1	229569046	F	II	ACTA1	5'UTR	island	5'UTR-island	chr1:229567206-229570684	rs545348493;rs565478118;rs116641355	6;12;30
cg21598751	0.0155296	0.0189469	0.427661	0.32543	0.0172382	0.376546	0.359308	1	159791473	F	II		IGR	opensea	IGR-opensea		rs571035015;rs149428053	17;39
cg26752657	0.0207628	0.0249503	0.398616	0.371557	0.0228565	0.385087	0.36223	1	75199075	R	II	CRYZ	5'UTR	opensea	5'UTR-opensea		rs201364986	49
cg10523679	0.24035	0.247866	0.626177	0.594362	0.244108	0.610269	0.366162	1	76189770	R	I	ACADM	TSS1500	shore	TSS1500-shore	chr1:76189916-76190730	rs1251077;rs183220735	27;14
cg16258888	0.491122	0.473664	0.899934	0.816529	0.482393	0.858232	0.375839	1	240450031	R	II	FMN2	Body	opensea	Body-opensea		rs546200909;rs149225290;rs558223365;rs192456814	29;22;2;1
cg19814518	0.524034	0.498003	0.914015	0.863152	0.511019	0.888584	0.377565	1	162467080	R	II	UHMK1	TSS1500	shore	TSS1500-shore	chr1:162467599-162468027	rs371768493;rs150604529;rs188611663	43;39;5
cg10128416	0.020638	0.0203626	0.435046	0.374369	0.0205003	0.404708	0.384207	1	75198403	F	II	TYW3	TSS1500	opensea	TSS1500-opensea		rs560006182	14
cg09502221	0.00388758	0.00645654	0.431986	0.346926	0.00517206	0.389456	0.384284	1	75198599	R	II	TYW3	TSS1500	opensea	TSS1500-opensea		rs552036475	26
cg11878555	0.0152105	0.0216031	0.416231	0.394063	0.0184068	0.405147	0.38674	1	31920316	F	II		IGR	opensea	IGR-opensea		rs10659863	1
cg16409587	0.545584	0.482283	0.921054	0.888891	0.513933	0.904972	0.391039	1	55913285	R	II		IGR	opensea	IGR-opensea		rs532345680;rs147501828	46;1
cg10627839	0.326489	0.342716	0.722884	0.730669	0.334602	0.726777	0.392174	1	196866512	R	I	CFHR4	Body	opensea	Body-opensea		rs114467629	37
cg16700924	0.0150164	0.0166155	0.445582	0.376208	0.0158159	0.410895	0.395079	1	146552102	F	II		IGR	shore	IGR-shore	chr1:146552328-146552577	rs587725231	41
cg04568492	0.0908191	0.0896221	0.474977	0.497032	0.0902206	0.486004	0.395784	1	229568252	R	I	ACTA1	Body	island	Body-island	chr1:229567206-229570684	rs560102755;rs527621;rs549240406	34;23;17
cg19331053	0.00648981	0.0178642	0.479086	0.338815	0.012177	0.40895	0.396773	1	228674602	F	II	RNF187	TSS1500	island	TSS1500-island	chr1:228674346-228675752	rs115141040	0
cg02970384	0.0704558	0.0516139	0.461881	0.473352	0.0610349	0.467616	0.406582	1	229567560	F	II	ACTA1	Body	island	Body-island	chr1:229567206-229570684	rs140074813	31
cg26855724	0.0130186	0.0119628	0.453035	0.385987	0.0124907	0.419511	0.40702	1	75198818	F	II	TYW3	TSS200	opensea	TSS200-opensea		rs540027809	24
cg21906852	0.0148596	0.0160801	0.438596	0.412699	0.0154699	0.425647	0.410177	1	75198582	F	II	TYW3	TSS1500	opensea	TSS1500-opensea
cg20958600	0.416472	0.480453	0.871739	0.851881	0.448462	0.86181	0.413348	1	1470807	R	II	C1orf70	Body	island	Body-island	chr1:1470604-1471450	rs375367099;rs146206869;rs199556012	40;2;1
cg16675581	0.433367	0.490968	0.883715	0.87514	0.462167	0.879427	0.41726	1	19637256	R	II	AKR7A2	Body	shore	Body-shore	chr1:19638207-19639309	rs577509202;rs544951300;rs77957193;rs186492564;rs11455967	39;17;10;2;1
cg04250926	0.0387312	0.0380018	0.514541	0.402395	0.0383665	0.458468	0.420102	1	75199496	F	II	CRYZ	TSS1500	opensea	TSS1500-opensea		rs571990694;rs545804704	40;51
cg24924017	0.478712	0.517606	0.918264	0.92787	0.498159	0.923067	0.424908	1	161337474	R	II	CFAP126	Body	opensea	Body-opensea		rs537859182;rs10494350;rs188807493;rs147292785	49;19;2;1
cg14856563	0.116633	0.12684	0.586993	0.513562	0.121736	0.550277	0.428541	1	19111089	R	II		IGR	shore	IGR-shore	chr1:19110720-19110932	rs74056623	13
cg21535942	0.0951512	0.104485	0.546726	0.51676	0.0998179	0.531743	0.431925	1	75199100	F	I	CRYZ	TSS200	opensea	TSS200-opensea		rs142832237	10
cg02487331	0.143419	0.132785	0.588626	0.566132	0.138102	0.577379	0.439277	1	146550467	F	II		IGR	island	IGR-island	chr1:146550290-146551260	rs587710628	16
cg22337407	0.381477	0.355397	0.863653	0.805521	0.368437	0.834587	0.46615	1	11046185	R	I		IGR	opensea	IGR-opensea		rs548854993;rs9430328;rs71568307;rs147265947;rs74813460;rs116001217;rs77148470	40;32;7;7;5;3;1
cg09200014	0.00659076	0.00449992	0.516806	0.442952	0.00554534	0.479879	0.474334	1	75199177	F	II	CRYZ	TSS200	opensea	TSS200-opensea		rs113216345;rs192109749;rs550346635;rs745108	5;19;26;37
cg12650227	0.0982974	0.282311	0.718169	0.62277	0.190304	0.670469	0.480165	1	152572930	R	II	LCE3C	TSS1500	opensea	TSS1500-opensea		rs572441314	1
cg26457504	0.00548813	0.00480846	0.529386	0.477543	0.00514829	0.503464	0.498316	1	75199144	F	II	CRYZ	TSS200	opensea	TSS200-opensea		rs277373;rs545991798;rs113216345	8;21;38
cg09972436	0.100327	0.134754	0.631797	0.627736	0.11754	0.629766	0.512226	1	152572044	F	II	LCE3C	TSS1500	opensea	TSS1500-opensea		rs114915397;rs73019250	1;44
cg00121533	0.0213261	0.0173583	0.589156	0.485634	0.0193422	0.537395	0.518053	1	75199117	F	II	CRYZ	TSS200	opensea	TSS200-opensea		rs277373;rs545991798	35;48
cg17719053	0.0625179	0.0488157	0.674569	0.619846	0.0556668	0.647207	0.591541	1	75198211	R	II	TYW3	TSS1500	opensea	TSS1500-opensea		rs189624944;rs113407138	3;1
cg14951106	0.147755	0.261567	0.899113	0.857498	0.204661	0.878306	0.673645	1	111031113	R	II	CYMP	Body	opensea	Body-opensea		rs114565203;rs138213784;rs184884908	16;4;2
cg07253311	0.7969	0.819936	0.0151315	0.0268588	0.808418	0.0209952	-0.787423	2	175976580	R	II	ATF2	Body	opensea	Body-opensea		rs144555631;rs35810725	14;1
cg13883027	0.899866	0.884472	0.258819	0.0924016	0.892169	0.17561	-0.716559	2	62892060	R	II		IGR	opensea	IGR-opensea		rs10606763	6
cg00405942	0.519328	0.468713	0.128337	0.0553219	0.494021	0.0918294	-0.402191	2	208977726	F	II		IGR	shore	IGR-shore	chr2:208976900-208977396	rs73983702	37
cg01354088	0.420267	0.427888	0.0212616	0.0275191	0.424077	0.0243903	-0.399687	2	10183140	F	II	KLF11	TSS1500	island	TSS1500-island	chr2:10182635-10184702	rs79047909;rs188861995	0;16
cg09701233	0.908951	0.875417	0.519251	0.480892	0.892184	0.500072	-0.392113	2	236415814	R	II	AGAP1	Body	opensea	Body-opensea		rs570810748;rs72984653;rs150155216	19;12;1
cg16449808	0.926516	0.913461	0.562709	0.507926	0.919989	0.535317	-0.384671	2	182559209	F	II		IGR	opensea	IGR-opensea		rs114800962;rs533900325	0;28
cg21428780	0.923514	0.894162	0.532057	0.526112	0.908838	0.529085	-0.379753	2	175582887	R	II		IGR	shore	IGR-shore	chr2:175584530-175584796	rs181363126;rs73973366	7;1
cg20162296	0.875229	0.870084	0.541691	0.462617	0.872656	0.502154	-0.370502	2	4033798	R	II		IGR	opensea	IGR-opensea		rs558080369;rs115076810	48;2
cg09385285	0.877696	0.87769	0.507149	0.509858	0.877693	0.508503	-0.36919	2	97647148	R	II	FAM178B	Body	opensea	Body-opensea		rs114150166	1
cg01093934	0.88028	0.89958	0.57332	0.470779	0.88993	0.52205	-0.36788	2	177465789	R	II	MIR1246	TSS200	opensea	TSS200-opensea		rs552204393;rs111548281	16;1
cg01076592	0.866474	0.864001	0.52939	0.466312	0.865237	0.497851	-0.367386	2	11656786	R	II		IGR	opensea	IGR-opensea		rs138143237;rs189643529;rs115511176	29;2;1
cg19008784	0.862706	0.805475	0.451726	0.483825	0.83409	0.467775	-0.366315	2	55921852	R	II	PNPT1	TSS1500	shore	TSS1500-shore	chr2:55920780-55921143	rs139949272	24
cg23115987	0.873252	0.884677	0.563676	0.480797	0.878965	0.522237	-0.356728	2	3044639	F	II	LINC01250	Body	opensea	Body-opensea		rs140745300	0
cg11161769	0.869705	0.849448	0.537282	0.473364	0.859577	0.505323	-0.354254	2	240851229	F	II		IGR	opensea	IGR-opensea		rs13417434	7
cg20495418	0.923975	0.901003	0.569155	0.547728	0.912489	0.558442	-0.354047	2	129491398	F	II		IGR	shelf	IGR-shelf	chr2:129494359-129495074	rs527849508;rs547712572	1;40
cg00612290	0.839101	0.843255	0.478963	0.501313	0.841178	0.490138	-0.35104	2	102624692	R	II	IL1R2	5'UTR	opensea	5'UTR-opensea		rs564639517;rs73943934	39;1
cg26505970	0.441058	0.401489	0.0802588	0.0638643	0.421274	0.0720615	-0.349212	2	208977742	F	II		IGR	shore	IGR-shore	chr2:208976900-208977396	rs73983702	21
cg10499493	0.848712	0.859547	0.513375	0.508482	0.85413	0.510929	-0.343201	2	101624132	F	II	RPL31	Body	opensea	Body-opensea		rs140971569;rs557029567;rs565823881;rs534117694	0;26;47;50
cg04161956	0.885906	0.873136	0.546113	0.528764	0.879521	0.537439	-0.342082	2	11975650	R	II		IGR	opensea	IGR-opensea		rs372372856;rs116653886	7;1
cg00754688	0.296555	0.485396	0.0252679	0.0745161	0.390976	0.049892	-0.341084	2	225307499	F	II		IGR	island	IGR-island	chr2:225306900-225307500	rs115230707;rs2430961	25;41
cg04153092	0.198792	0.519162	0.0221844	0.0183885	0.358977	0.0202865	-0.338691	2	54342806	F	I	ACYP2	1stExon	island	1stExon-island	chr2:54342634-54343088	rs199786526;rs547913030;rs147678096	9;15;40
cg11219547	0.68979	0.548653	0.306329	0.258349	0.619221	0.282339	-0.336882	2	103066509	R	II	IL18RAP	Body	opensea	Body-opensea		rs369310417;rs576023115	31;27
cg06668244	0.885236	0.845934	0.541491	0.52757	0.865585	0.53453	-0.331055	2	128265749	F	II	IWS1	Body	opensea	Body-opensea		rs181942731;rs535823496	0;43
cg00082295	0.651621	0.497157	0.2729	0.214617	0.574389	0.243758	-0.330631	2	160966307	R	II	ITGB6	Body	opensea	Body-opensea		rs142308271	20
cg06609051	0.800537	0.747343	0.341134	0.555953	0.77394	0.448544	-0.325396	2	51231649	F	II	NRXN1	Body	opensea	Body-opensea		rs184202313;rs554500986;rs75835715;rs537145053;rs558811230	0;27;32;39;47
cg24977891	0.909979	0.897411	0.589299	0.578654	0.903695	0.583977	-0.319719	2	201733454	R	II		IGR	shelf	IGR-shelf	chr2:201728892-201729577	rs562241571;rs191635426	9;1
cg08690379	0.794227	0.802917	0.486128	0.47283	0.798572	0.479479	-0.319093	2	233250571	R	II	ECEL1P2	Body	shore	Body-shore	chr2:233251361-233253414
cg27237671	0.567888	0.36375	0.182345	0.1184	0.465819	0.150373	-0.315446	2	676223	F	II	TMEM18	Body	shore	Body-shore	chr2:676651-677678	rs553950944	41
cg17518825	0.363506	0.319645	0.0423071	0.0113069	0.341575	0.026807	-0.314768	2	46523461	R	II	EPAS1	TSS1500	shore	TSS1500-shore	chr2:46523789-46527140	rs75054614	18
cg13920510	0.14404	0.512185	0.0235488	0.0130416	0.328113	0.0182952	-0.309817	2	54342829	F	I	ACYP2	5'UTR	island	5'UTR-island	chr2:54342634-54343088	rs147678096	17
cg08044704	0.795887	0.774125	0.466151	0.486515	0.785006	0.476333	-0.308673	2	9435529	F	II	ASAP2	Body	opensea	Body-opensea		rs6710137;rs189636758;rs62121304	0;5;43
cg25501666	0.914057	0.85927	0.614596	0.546797	0.886664	0.580697	-0.305967	2	127640322	F	II		IGR	shelf	IGR-shelf	chr2:127643800-127644104	rs541789188;rs5834155;rs60828811;rs143116955	1;2;15;32
cg27060744	0.679509	0.712724	0.397881	0.394575	0.696116	0.396228	-0.299888	2	202673010	R	II	CDK15	Body	opensea	Body-opensea		rs546251381;rs571247330	23;16
cg11052143	0.752296	0.762512	0.511796	0.419803	0.757404	0.465799	-0.291605	2	202484020	R	II	ALS2CR11	TSS200	shore	TSS200-shore	chr2:202483584-202483957	rs551935762;rs569945151;rs57529495;rs553874753;rs549116361	29;28;18;5;2
cg13920856	0.863096	0.819162	0.573625	0.537212	0.841129	0.555418	-0.285711	2	159867184	F	II	TANC1	5'UTR	opensea	5'UTR-opensea		rs542278770;rs563670081	0;13
cg22981993	0.823464	0.845834	0.589017	0.513934	0.834649	0.551475	-0.283174	2	202484029	F	II	ALS2CR11	TSS200	shore	TSS200-shore	chr2:202483584-202483957	rs185251833	8
cg07152429	0.612768	0.577108	0.340625	0.289094	0.594938	0.31486	-0.280078	2	33713297	R	II	RASGRP3	5'UTR	opensea	5'UTR-opensea		rs533941285;rs554166660;rs188148072	6;2;1
cg22456178	0.359989	0.445388	0.153383	0.0942358	0.402689	0.123809	-0.27888	2	123685008	R	II		IGR	opensea	IGR-opensea		rs17008943;rs190714242;rs535493449;rs182955622	51;49;15;1
cg25915512	0.699434	0.655088	0.429055	0.368568	0.677261	0.398811	-0.27845	2	113811250	R	II	IL1F8	TSS1500	shelf	TSS1500-shelf	chr2:113808517-113808756	rs537350077;rs377182078	15;2
cg27326208	0.698755	0.667594	0.4289	0.389031	0.683175	0.408965	-0.274209	2	164917513	R	II		IGR	opensea	IGR-opensea		rs114998686;rs150064883	22;1
cg14554157	0.206149	0.312556	0.0114151	0.0121601	0.259353	0.0117876	-0.247565	2	60780027	R	II	BCL11A	Body	shore	Body-shore	chr2:60781019-60782284	rs529522229;rs114864373;rs559745172	3;2;1
cg24845679	0.878479	0.872487	0.657717	0.603384	0.875483	0.630551	-0.244932	2	202483799	R	II	ALS2CR11	1stExon	island	1stExon-island	chr2:202483584-202483957	rs199607319;rs576035410	42;20
cg20159687	0.320091	0.45023	0.0973496	0.186039	0.38516	0.141694	-0.243466	2	231693070	R	I		IGR	island	IGR-island	chr2:231692697-231693496	rs112874220	32
cg12475495	0.874802	0.876344	0.623821	0.648405	0.875573	0.636113	-0.23946	2	89545254	F	II		IGR	opensea	IGR-opensea		rs564309182	1
cg04620717	0.0502443	0.431565	0.0142567	0.0100373	0.240905	0.012147	-0.228758	2	54342961	F	II	ACYP2	Body	island	Body-island	chr2:54342634-54343088	rs2287640;rs556496112;rs576680539;rs7573491	13;16;21;51
cg25620797	0.924446	0.898084	0.675152	0.69065	0.911265	0.682901	-0.228364	2	55921863	R	II	PNPT1	TSS1500	shore	TSS1500-shore	chr2:55920780-55921143	rs139949272;rs377013272	35;7
cg14013597	0.86942	0.897984	0.720722	0.610523	0.883702	0.665622	-0.21808	2	131046122	R	I		IGR	island	IGR-island	chr2:131046000-131046481	rs181985736;rs7587723;rs572296097	37;20;16
cg27241845	0.885722	0.880401	0.693016	0.652654	0.883061	0.672835	-0.210226	2	233250370	R	II		IGR	shore	IGR-shore	chr2:233251361-233253414	rs573694468	20
cg17586107	0.316995	0.333896	0.134605	0.0972566	0.325446	0.115931	-0.209515	2	228605602	R	II		IGR	opensea	IGR-opensea
cg03844611	0.16448	0.277588	0.0314621	0.0299053	0.221034	0.0306837	-0.19035	2	207023581	F	II	NDUFS1	5'UTR	shore	5'UTR-shore	chr2:207023910-207024981	rs4147709;rs4147708;rs573499938	14;39;50
cg13246698	0.305381	0.265212	0.130126	0.0941054	0.285296	0.112116	-0.173181	2	48828744	R	II	STON1-GTF2A1L	Body	opensea	Body-opensea		rs549813643;rs114427624;rs115478236	31;22;1
cg22591200	0.206592	0.265579	0.0475099	0.0876271	0.236086	0.0675685	-0.168517	2	109066290	R	II	GCC2	Body	shore	Body-shore	chr2:109065509-109065954	rs552194254;rs111776505;rs78477242;rs546897738;rs2460945	45;38;26;19;4
cg05935827	0.270674	0.21406	0.0975202	0.0779351	0.242367	0.0877276	-0.154639	2	233765872	F	II	NGEF	Body	island	Body-island	chr2:233765849-233766119	rs541684766;rs185985211	7;10
cg23761824	0.89653	0.905559	0.766877	0.726193	0.901044	0.746535	-0.154509	2	27798028	F	II	C2orf16	TSS1500	opensea	TSS1500-opensea
cg10402581	0.243533	0.135702	0.0379284	0.0358665	0.189618	0.0368974	-0.15272	2	75904799	R	II	GCFC2	Body	opensea	Body-opensea
cg08570243	0.0788871	0.231173	0.0228062	0.023019	0.15503	0.0229126	-0.132117	2	110969853	R	II	NCRNA00116	Body	island	Body-island	chr2:110969852-110970222	rs115993184	44
cg18279090	0.221582	0.141465	0.0475677	0.0542211	0.181523	0.0508944	-0.130629	2	182607410	R	II		IGR	opensea	IGR-opensea		rs187167560;rs559657246	7;2
cg10885338	0.147254	0.200884	0.0556389	0.0445077	0.174069	0.0500733	-0.123996	2	106682640	F	II	C2orf40	Body	shore	Body-shore	chr2:106681982-106682403	rs142817201	7
cg20065463	0.141463	0.184032	0.0511149	0.0599215	0.162748	0.0555182	-0.107229	2	220283156	F	I	DES	1stExon	shore	1stExon-shore	chr2:220283200-220283750	rs199972656	46
cg13703866	0.848761	0.840188	0.954934	0.942211	0.844475	0.948572	0.104097	2	1479523	F	I	TPO	Body	shore	Body-shore	chr2:1480758-1481631	rs532051023;rs547073588;rs565477785;rs56659108;rs7424680;rs569889958;rs11681539;rs11677995	1;7;19;21;34;40;43;47
cg04664153	0.0280549	0.0287302	0.154634	0.123202	0.0283926	0.138918	0.110525	2	133174035	F	I	GPR39	TSS200	island	TSS200-island	chr2:133173532-133174369	rs59331897;rs531334284	9;34
cg10132901	0.0716458	0.042767	0.195073	0.145404	0.0572064	0.170238	0.113032	2	238499516	R	II	RAB17	5'UTR	opensea	5'UTR-opensea		rs575728380	20
cg06723404	0.0673439	0.0701496	0.18838	0.188653	0.0687468	0.188517	0.11977	2	44589978	R	II	PREPL	TSS1500	shore	TSS1500-shore	chr2:44588954-44589358	rs529529569	39
cg01157280	0.0667598	0.0440305	0.224586	0.15019	0.0553952	0.187388	0.131993	2	238499464	F	II	RAB17	1stExon	opensea	1stExon-opensea		rs539016863;rs559018963;rs575728380	1;2;34
cg18481230	0.0126014	0.012384	0.231663	0.0586585	0.0124927	0.145161	0.132668	2	155555347	F	II	KCNJ3	1stExon	island	1stExon-island	chr2:155554005-155556069
cg19746329	0.0384036	0.045183	0.171842	0.19968	0.0417933	0.185761	0.143968	2	133427763	F	II	LYPD1	5'UTR	island	5'UTR-island	chr2:133426652-133428870	rs536670206	24
cg19990135	0.0508728	0.0177267	0.228317	0.129152	0.0342997	0.178734	0.144435	2	90108364	F	II		IGR	opensea	IGR-opensea		rs557119535;rs575919933	45;49
cg07755735	0.0714039	0.0698046	0.221826	0.213402	0.0706042	0.217614	0.14701	2	20870362	R	I	GDF7	Body	island	Body-island	chr2:20870006-20871280	rs112749294;rs147389671	46;22
cg25571189	0.0482418	0.037381	0.172621	0.215068	0.0428114	0.193844	0.151033	2	133427612	R	I	LYPD1	1stExon	island	1stExon-island	chr2:133426652-133428870	rs184607068;rs541502777;rs563016686;rs114525740	31;25;14;10
cg07380506	0.00436953	0.0136387	0.194157	0.138939	0.00900414	0.166548	0.157544	2	38303506	F	II	CYP1B1	TSS200	island	TSS200-island	chr2:38301276-38304518	rs141332671;rs2567206	19;25
cg22775776	0.0298086	0.0381501	0.197926	0.185495	0.0339793	0.191711	0.157731	2	133428505	F	I	LYPD1	5'UTR	island	5'UTR-island	chr2:133426652-133428870
cg22866015	0.0177996	0.0142481	0.180956	0.189246	0.0160239	0.185101	0.169077	2	133174136	F	I	GPR39	TSS200	island	TSS200-island	chr2:133173532-133174369	rs112880263;rs532130097	15;20
cg13136510	0.0401578	0.0488668	0.246434	0.19302	0.0445123	0.219727	0.175215	2	133174117	F	II	GPR39	TSS200	island	TSS200-island	chr2:133173532-133174369	rs112880263;rs532130097	34;39
cg21746633	0.77777	0.665922	0.928389	0.878301	0.721846	0.903345	0.181499	2	30119103	F	II	ALK	Body	opensea	Body-opensea		rs150043999;rs6722397;rs6735416;rs112178646;rs567807053;rs6725447;rs550143158;rs72798427	0;16;23;23;36;42;43;44
cg12568421	0.715114	0.735812	0.911082	0.904387	0.725463	0.907734	0.182271	2	11731837	F	II	GREB1	3'UTR	shore	3'UTR-shore	chr2:11732841-11733303	rs2884374;rs536727721	9;10
cg06484157	0.118993	0.0761026	0.324833	0.237535	0.0975477	0.281184	0.183636	2	238499306	F	II	RAB17	5'UTR	opensea	5'UTR-opensea		rs374546202;rs2292875;rs57423896;rs116718654;rs550877685	7;12;13;30;36
cg11929279	0.0965455	0.121187	0.265009	0.337845	0.108866	0.301427	0.192561	2	58675439	F	II		IGR	opensea	IGR-opensea		rs533640869;rs10557281;rs558763784;rs577091423	14;26;36;41
cg11910342	0.695469	0.65237	0.899178	0.840798	0.673919	0.869988	0.196068	2	176193681	R	II		IGR	opensea	IGR-opensea		rs71419437;rs149945537;rs548436626	22;21;2
cg05750620	0.666437	0.712975	0.876999	0.907765	0.689706	0.892382	0.202676	2	178283616	R	II	AGPS	Body	opensea	Body-opensea		rs575551902;rs12996447;rs372157899	41;26;1
cg24011981	0.0762642	0.0780335	0.314804	0.269527	0.0771489	0.292166	0.215017	2	151927956	F	II		IGR	opensea	IGR-opensea		rs533217593;rs77809111	1;30
cg26305745	0.0573091	0.0681357	0.352953	0.204851	0.0627224	0.278902	0.21618	2	90108355	F	II		IGR	opensea	IGR-opensea
cg25277809	0.0319137	0.0312652	0.294926	0.227376	0.0315895	0.261151	0.229561	2	128453484	F	II		IGR	shore	IGR-shore	chr2:128453174-128453446	rs187032610;rs11692777	20;23
cg00870633	0.730283	0.619771	0.92477	0.895165	0.675027	0.909967	0.234941	2	241096137	F	II		IGR	shore	IGR-shore	chr2:241097404-241097934	rs572595659	17
cg16982199	0.0973378	0.0884235	0.35653	0.306197	0.0928807	0.331363	0.238483	2	177418664	F	II		IGR	opensea	IGR-opensea		rs528354003;rs540533817	0;49
cg11581472	0.661834	0.665639	0.899927	0.911087	0.663736	0.905507	0.241771	2	172667251	R	II	SLC25A12	Body	opensea	Body-opensea		rs75651724;rs112725972;rs111436947	33;32;29
cg08022436	0.0514501	0.0263711	0.39711	0.172214	0.0389106	0.284662	0.245751	2	155555414	R	II	KCNJ3	1stExon	island	1stExon-island	chr2:155554005-155556069	rs16838016	10
cg22041590	0.180511	0.207173	0.507253	0.399122	0.193842	0.453187	0.259346	2	158747855	R	II		IGR	opensea	IGR-opensea		rs544625011	47
cg20975419	0.195066	0.235136	0.489209	0.462277	0.215101	0.475743	0.260642	2	180275861	F	II		IGR	opensea	IGR-opensea		rs1400825;rs537062757	27;28
cg04657470	0.0122252	0.0166427	0.280596	0.293368	0.0144339	0.286982	0.272548	2	198365150	R	I	HSPE1	1stExon	island	1stExon-island	chr2:198363689-198365405	rs530775536;rs377047558;rs370142828	42;23;21
cg11799977	0.613535	0.663362	0.915255	0.909856	0.638449	0.912556	0.274107	2	63347958	F	II	DBIL5P2	TSS1500	opensea	TSS1500-opensea		rs11696083;rs190819674	6;51
cg04221355	0.14311	0.207346	0.355632	0.547276	0.175228	0.451454	0.276225	2	28114116	R	II	BRE	5'UTR	shore	5'UTR-shore	chr2:28113060-28113764	rs558779678;rs578076817;rs545153795	9;2;1
cg06720768	0.730214	0.447931	0.88131	0.873675	0.589072	0.877493	0.28842	2	7464944	F	I		IGR	opensea	IGR-opensea		rs559760056;rs528979562;rs79252541;rs149970931	1;20;35;39
cg27128549	0.386516	0.372113	0.683774	0.665073	0.379314	0.674424	0.29511	2	45950359	R	II	PRKCE	Body	opensea	Body-opensea		rs6544847;rs6544848;rs566277722;rs535302269;rs10642066	30;29;28;12;1
cg14780466	0.0392484	0.0217604	0.309667	0.346246	0.0305044	0.327956	0.297452	2	20870812	R	I	GDF7	Body	island	Body-island	chr2:20870006-20871280	rs369980607;rs542280550	36;16
cg20823026	0.631369	0.589718	0.937452	0.885557	0.610544	0.911505	0.300961	2	366113	F	II		IGR	opensea	IGR-opensea		rs138595826;rs6548229;rs562779358;rs559133851;rs376349757	0;16;25;37;50
cg03738707	0.0647559	0.0138281	0.411988	0.306532	0.039292	0.35926	0.319968	2	128453335	F	I		IGR	island	IGR-island	chr2:128453174-128453446	rs567748035;rs530166406;rs375166524	0;4;49
cg10553204	0.218588	0.162316	0.50095	0.523311	0.190452	0.512131	0.321679	2	20871195	R	I	GDF7	3'UTR	island	3'UTR-island	chr2:20870006-20871280	rs140907072;rs4666457	27;7
cg07972114	0.386789	0.340753	0.7132	0.676634	0.363771	0.694917	0.331146	2	157520453	R	II		IGR	opensea	IGR-opensea		rs530292093;rs548533297;rs189005716;rs142655571	46;42;22;1
cg08429399	0.491436	0.453504	0.798411	0.812009	0.47247	0.80521	0.33274	2	55346961	F	II		IGR	opensea	IGR-opensea		rs181836327;rs548159715	0;22
cg20740711	0.380802	0.361496	0.72778	0.689621	0.371149	0.7087	0.337551	2	113450279	F	II		IGR	opensea	IGR-opensea		rs138515035	0
cg23887878	0.514531	0.488383	0.845884	0.833168	0.501457	0.839526	0.338069	2	51188681	F	II	NRXN1	Body	opensea	Body-opensea		rs547705336;rs554126552	2;39
cg13326354	0.470074	0.449993	0.813987	0.784218	0.460034	0.799102	0.339069	2	28700719	R	II		IGR	opensea	IGR-opensea		rs573874805;rs544219465;rs144179144	12;7;1
cg05354971	0.370245	0.142241	0.59897	0.592822	0.256243	0.595896	0.339653	2	91936984	F	II		IGR	island	IGR-island	chr2:91936876-91937290	rs111988712;rs70962406	1;35
cg25223285	0.08461	0.0502422	0.436276	0.379214	0.0674261	0.407745	0.340319	2	128453260	R	II		IGR	island	IGR-island	chr2:128453174-128453446
cg09761740	0.568847	0.567446	0.940379	0.885873	0.568146	0.913126	0.344979	2	3423568	F	II	TTC15	Body	opensea	Body-opensea
cg07263981	0.117935	0.150398	0.495137	0.471559	0.134166	0.483348	0.349182	2	26726691	R	II	OTOF	Body	island	Body-island	chr2:26726189-26726710	rs139779680	48
cg26929888	0.511865	0.486877	0.880169	0.857917	0.499371	0.869043	0.369672	2	1495726	R	II	TPO	Body	shore	Body-shore	chr2:1493652-1494239	rs13430623;rs574866002;rs542332974;rs115814955	51;43;2;1
cg11059159	0.0636078	0.0467362	0.484768	0.365958	0.055172	0.425363	0.370191	2	128453445	F	II		IGR	island	IGR-island	chr2:128453174-128453446	rs373169366	20
cg26614014	0.502042	0.499607	0.900057	0.870091	0.500825	0.885074	0.384249	2	20366500	F	II		IGR	opensea	IGR-opensea		rs183072614;rs571813861	0;13
cg07479270	0.494808	0.583952	0.963311	0.897739	0.53938	0.930525	0.391145	2	47713462	F	II		IGR	opensea	IGR-opensea		rs35378649;rs535704784	0;47
cg15654551	0.538508	0.49274	0.94693	0.89378	0.515624	0.920355	0.404731	2	100422856	F	II	AFF3	Body	opensea	Body-opensea		rs72817099;rs573961363;rs542619796;rs559043059;rs142013935	0;1;34;39;44
cg05510714	0.287172	0.342087	0.69759	0.771916	0.314629	0.734753	0.420124	2	143731330	F	II	KYNU	Body	opensea	Body-opensea		rs143640610;rs147183977;rs192038192;rs71423228	0;12;14;29
cg09255850	0.0364228	0.0254713	0.478195	0.431964	0.030947	0.455079	0.424132	2	65607991	R	II	SPRED2	Body	opensea	Body-opensea		rs2308100	1
cg04131969	0.00318916	0.00751178	0.46668	0.450615	0.00535047	0.458648	0.453297	2	33951647	R	II	MYADML	Body	shore	Body-shore	chr2:33952422-33952684	rs559880668;rs3217586	33;9
cg16696513	0.277866	0.357596	0.829651	0.746529	0.317731	0.78809	0.470359	2	241417278	F	II		IGR	opensea	IGR-opensea		rs5839799;rs182996613	1;24
cg06741367	0.165833	0.113833	0.669639	0.600586	0.139833	0.635113	0.495279	2	128453108	R	I		IGR	shore	IGR-shore	chr2:128453174-128453446	rs140407063;rs10180181;rs558097113	40;9;8
cg03654488	0.157204	0.0835389	0.795033	0.769808	0.120371	0.78242	0.662049	2	178499706	F	II	PDE11A	Body	opensea	Body-opensea		rs529774715;rs540335734;rs560388402	27;47;49
cg10519683	0.0533596	0.121526	0.794569	0.784532	0.0874426	0.789551	0.702108	2	27039652	F	II		IGR	opensea	IGR-opensea		rs551113903;rs569343766;rs150652613	1;13;22
cg22681709	0.0975857	0.0557335	0.84813	0.780003	0.0766596	0.814067	0.737407	2	178499509	F	II	PDE11A	Body	opensea	Body-opensea
cg14596625	0.948992	0.916573	0.547018	0.490141	0.932782	0.51858	-0.414203	3	154830232	F	II	MME	Body	opensea	Body-opensea		rs149211854;rs143260030;rs571781153;rs539198436	2;26;30;34
cg02967056	0.939491	0.892792	0.505259	0.501076	0.916141	0.503167	-0.412974	3	111853315	F	II	GCET2	TSS1500	opensea	TSS1500-opensea		rs567607294;rs116695111;rs550240481	9;25;50
cg04721764	0.894008	0.848917	0.504375	0.450623	0.871463	0.477499	-0.393964	3	130300512	R	II	COL6A6	Body	opensea	Body-opensea		rs141159632	1
cg21436032	0.786319	0.744568	0.347585	0.397518	0.765443	0.372552	-0.392891	3	78323864	R	II		IGR	opensea	IGR-opensea		rs549190502;rs73849021	49;1
cg13266401	0.899997	0.873581	0.524763	0.464567	0.886789	0.494665	-0.392124	3	89627094	R	II		IGR	opensea	IGR-opensea		rs568298486;rs113523738;rs57778294	51;27;1
cg18812386	0.924195	0.894467	0.543527	0.501781	0.909331	0.522654	-0.386677	3	42265641	F	II	TRAK1	3'UTR	opensea	3'UTR-opensea		rs137952046;rs551052469;rs567697302;rs577686684;rs189889969	0;17;26;40;40
cg16181505	0.916455	0.850216	0.539243	0.46593	0.883336	0.502587	-0.380749	3	185414125	R	II	IGF2BP2	Body	opensea	Body-opensea		rs182602576	1
cg05387905	0.889885	0.852561	0.506378	0.485208	0.871223	0.495793	-0.37543	3	196390536	F	II		IGR	shelf	IGR-shelf	chr3:196386796-196387506	rs138062432;rs539105561;rs552079882;rs2129240	0;1;13;38
cg03329597	0.653445	0.588035	0.281619	0.214242	0.62074	0.247931	-0.372809	3	108125523	F	II	MYH15	Body	opensea	Body-opensea		rs191121167;rs534537415;rs148968341;rs367544402	0;1;29;48
cg20565332	0.905149	0.857629	0.530815	0.497826	0.881389	0.51432	-0.367069	3	192896130	R	II		IGR	opensea	IGR-opensea		rs572595528;rs576205377;rs6770550	50;2;1
cg10388100	0.73968	0.732764	0.437297	0.339109	0.736222	0.388203	-0.348019	3	6167326	F	II		IGR	opensea	IGR-opensea		rs563694878;rs532401789;rs181256796;rs9845841	0;10;39;50
cg18749990	0.930622	0.923588	0.605577	0.570076	0.927105	0.587826	-0.339279	3	35678023	R	II		IGR	shelf	IGR-shelf	chr3:35680509-35681628	rs150566361;rs139493574	2;1
cg08188327	0.841468	0.818201	0.506207	0.484851	0.829835	0.495529	-0.334305	3	5059914	R	II		IGR	opensea	IGR-opensea		rs566205746;rs183268469;rs187362077	37;6;1
cg08849628	0.747009	0.675929	0.403045	0.356903	0.711469	0.379974	-0.331495	3	139060370	F	II		IGR	shelf	IGR-shelf	chr3:139062920-139063146	rs576795771	1
cg26958775	0.833113	0.833619	0.521166	0.498836	0.833366	0.510001	-0.323364	3	68051933	R	II	FAM19A1	TSS1500	opensea	TSS1500-opensea		rs549838694;rs563511872;rs113890325	32;2;1
cg12299115	0.680028	0.679622	0.345082	0.401841	0.679825	0.373461	-0.306363	3	72282244	R	II		IGR	opensea	IGR-opensea		rs35950451;rs4677117;rs531688574;rs549792721	34;7;4;2
cg02939781	0.881731	0.909031	0.553339	0.637935	0.895381	0.595637	-0.299744	3	183208857	R	II	KLHL6	3'UTR	shore	3'UTR-shore	chr3:183209667-183209943	rs572782031;rs191634241	2;1
cg03906843	0.702858	0.550481	0.354477	0.301873	0.626669	0.328175	-0.298494	3	151157436	F	II	IGSF10	Body	opensea	Body-opensea
cg24847846	0.448785	0.290829	0.0872074	0.0569181	0.369807	0.0720627	-0.297745	3	12595473	F	I		IGR	shelf	IGR-shelf	chr3:12598391-12599051	rs538152592;rs75328542;rs573574703	4;44;49
cg23450509	0.739853	0.646169	0.38764	0.411617	0.693011	0.399629	-0.293382	3	131754675	F	II	CPNE4	TSS1500	shore	TSS1500-shore	chr3:131753880-131754139	rs554874631;rs1569283	0;46
cg22030154	0.862871	0.815789	0.529029	0.564157	0.83933	0.546593	-0.292737	3	105596110	R	II		IGR	opensea	IGR-opensea		rs187464985;rs115018676;rs144306484;rs564181234	46;37;16;2
cg21429725	0.744648	0.652195	0.432425	0.385542	0.698422	0.408984	-0.289438	3	196693809	R	I	PIGZ	5'UTR	island	5'UTR-island	chr3:196693765-196694200	rs545316332	25
cg23076894	0.814306	0.760389	0.529515	0.479005	0.787347	0.50426	-0.283087	3	72644845	R	II		IGR	opensea	IGR-opensea		rs76677877;rs183245293;rs537100383;rs114613379	46;27;2;1
cg19153808	0.48502	0.359812	0.159289	0.142647	0.422416	0.150968	-0.271448	3	179529777	R	II	PEX5L	Body	opensea	Body-opensea		rs554378958;rs188584901;rs180989651;rs75063138	50;30;12;10
cg05651496	0.533769	0.534676	0.252341	0.278821	0.534222	0.265581	-0.268641	3	186463943	R	I		IGR	opensea	IGR-opensea		rs554723941	46
cg02646297	0.89908	0.888387	0.640728	0.610583	0.893733	0.625655	-0.268078	3	38358115	F	I	SLC22A14	Body	opensea	Body-opensea		rs113079740;rs539173192;rs557615305;rs373951941	0;17;32;46
cg18255614	0.0995589	0.45734	0.0244759	0.0234664	0.278449	0.0239711	-0.254478	3	130745685	F	I	NEK11	TSS200	island	TSS200-island	chr3:130745388-130745840	rs75947470	17
cg20264543	0.355644	0.302331	0.0744023	0.0785805	0.328987	0.0764914	-0.252496	3	128787213	R	II		IGR	opensea	IGR-opensea
cg04125341	0.827847	0.813608	0.578604	0.572288	0.820728	0.575446	-0.245281	3	139656251	R	II	CLSTN2	Body	shore	Body-shore	chr3:139653430-139655115
cg15145296	0.271998	0.229479	0.0107228	0.0124236	0.250738	0.0115732	-0.239165	3	125709740	R	II		IGR	shore	IGR-shore	chr3:125709066-125709452	rs188544229;rs141708504;rs143830970	34;33;29
cg01079515	0.879036	0.849758	0.651799	0.615576	0.864397	0.633688	-0.230709	3	195576629	F	I		IGR	opensea	IGR-opensea		rs569207004	1
cg10356397	0.896561	0.808984	0.617623	0.628063	0.852772	0.622843	-0.229929	3	81631186	R	II	GBE1	Body	opensea	Body-opensea		rs528543288;rs541975429;rs562088605	17;13;1
cg07906855	0.199016	0.382741	0.0842991	0.0734818	0.290878	0.0788905	-0.211988	3	9642468	R	II		IGR	island	IGR-island	chr3:9642387-9642695
cg13485052	0.0715972	0.37122	0.0152373	0.0150227	0.221409	0.01513	-0.206279	3	130745651	F	I	NEK11	TSS200	island	TSS200-island	chr3:130745388-130745840	rs75947470	51
cg05467012	0.345611	0.265878	0.124126	0.109643	0.305745	0.116884	-0.18886	3	12595696	R	I		IGR	shelf	IGR-shelf	chr3:12598391-12599051
cg18109369	0.254779	0.268875	0.0963381	0.0663654	0.261827	0.0813518	-0.180475	3	57051243	R	II	ARHGEF3	Body	opensea	Body-opensea		rs550655172;rs570549380	19;1
cg07633618	0.290333	0.234489	0.109418	0.0586081	0.262411	0.0840132	-0.178398	3	185000208	R	II		IGR	shore	IGR-shore	chr3:185000557-185000896
cg02772935	0.289884	0.263724	0.126354	0.0894788	0.276804	0.107916	-0.168888	3	125709198	F	I		IGR	island	IGR-island	chr3:125709066-125709452	rs12636284	15
cg27461138	0.921293	0.929638	0.783353	0.738568	0.925466	0.760961	-0.164505	3	44752666	F	II	ZNF502	TSS1500	shore	TSS1500-shore	chr3:44754099-44754399	rs568538046	24
cg15054274	0.221018	0.141415	0.0273895	0.0756999	0.181216	0.0515447	-0.129672	3	105072683	F	II		IGR	island	IGR-island	chr3:105072529-105072962	rs116521171;rs140943129;rs536432907	20;43;49
cg07165610	0.228541	0.133199	0.0638374	0.0405204	0.18087	0.0521789	-0.128691	3	39231277	R	II	XIRP1	5'UTR	opensea	5'UTR-opensea		rs115996428;rs575536753;rs565666956	33;25;1
cg19206198	0.185639	0.157725	0.0456735	0.0447828	0.171682	0.0452282	-0.126454	3	12587041	F	II	MKRN2OS	TSS200	opensea	TSS200-opensea
cg01359962	0.215325	0.133575	0.0675535	0.0345015	0.17445	0.0510275	-0.123423	3	43148002	R	II	C3orf39	TSS1500	shore	TSS1500-shore	chr3:43147184-43147713	rs532022174	8
cg24069376	0.210232	0.105803	0.039373	0.038442	0.158018	0.0389075	-0.11911	3	38537580	R	II	EXOG	TSS200	shore	TSS200-shore	chr3:38537682-38538071	rs571379750;rs537233290	44;6
cg12932813	0.074971	0.166701	0.0131831	0.00901052	0.120836	0.0110968	-0.109739	3	101280753	R	II	RG9MTD1	1stExon	island	1stExon-island	chr3:101280545-101280952	rs4683930;rs531086716;rs552825824	45;40;29
cg00039662	0.19055	0.0979012	0.0355173	0.0474397	0.144226	0.0414785	-0.102747	3	114759881	F	II	ZBTB20	5'UTR	opensea	5'UTR-opensea		rs561842743	0
cg01054050	0.81829	0.782752	0.931892	0.918459	0.800521	0.925175	0.124655	3	106464563	R	II		IGR	opensea	IGR-opensea		rs114986876;rs527856139	25;21
cg11068385	0.0559757	0.0473578	0.225345	0.168709	0.0516667	0.197027	0.14536	3	189702074	R	II	P3H2	Body	opensea	Body-opensea		rs9873025;rs9873036	15;2
cg11842199	0.756621	0.808313	0.946522	0.915422	0.782467	0.930972	0.148505	3	86317417	R	II		IGR	opensea	IGR-opensea		rs181266066;rs78656706;rs552410142;rs13065946	44;25;22;18
cg11680444	0.808281	0.771393	0.937746	0.940628	0.789837	0.939187	0.14935	3	77146988	F	II	ROBO2	TSS200	shore	TSS200-shore	chr3:77147167-77147399	rs543262562;rs9873816;rs9873691	1;19;51
cg16762076	0.0917959	0.111096	0.252233	0.276876	0.101446	0.264555	0.163109	3	143607961	R	II		IGR	opensea	IGR-opensea		rs76607676;rs114224406	7;1
cg06636831	0.118261	0.0541094	0.23222	0.291291	0.0861852	0.261755	0.17557	3	45077369	F	I	CLEC3B	Body	island	Body-island	chr3:45077069-45077690
cg14298807	0.0172037	0.00970128	0.191718	0.193363	0.0134525	0.192541	0.179088	3	55523042	R	II	WNT5A	TSS1500	shore	TSS1500-shore	chr3:55522560-55522836	rs113108037;rs2076831	6;6
cg13752114	0.666112	0.816877	0.92581	0.921806	0.741495	0.923808	0.182313	3	195489708	F	I	MUC4	Body	island	Body-island	chr3:195489669-195489943	rs185379165	51
cg13483696	0.815941	0.721756	0.958163	0.946514	0.768849	0.952338	0.183489	3	15639924	R	II	HACL1	Body	shelf	Body-shelf	chr3:15642770-15643581	rs565791077;rs9839032;rs56959292;rs571495978	24;10;9;1
cg13107648	0.0482771	0.0532097	0.267628	0.201756	0.0507434	0.234692	0.183949	3	67408399	R	II		IGR	opensea	IGR-opensea		rs368008735;rs114399737;rs185337335	50;40;7
cg06653422	0.672428	0.717343	0.891886	0.873569	0.694885	0.882727	0.187842	3	52489039	F	II	NISCH	TSS1500	shore	TSS1500-shore	chr3:52489417-52490008	rs112686091;rs3066892;rs71276876;rs3821838;rs2215466;rs534574427	8;8;8;10;35;45
cg00581320	0.0512784	0.0654975	0.308705	0.225481	0.058388	0.267093	0.208705	3	62425299	R	II	CADPS	Body	opensea	Body-opensea
cg08193579	0.0645602	0.0824188	0.295264	0.277431	0.0734895	0.286348	0.212858	3	169529701	R	II	LRRC34	Body	shore	Body-shore	chr3:169529875-169530435	rs145788918	41
cg07817824	0.716321	0.688892	0.919623	0.913989	0.702606	0.916806	0.2142	3	61016032	F	II	FHIT	5'UTR	opensea	5'UTR-opensea		rs551800245;rs11130807;rs537764921;rs556453810	0;7;9;45
cg02843684	0.637019	0.72207	0.912901	0.897482	0.679544	0.905192	0.225647	3	145804454	R	II	PLOD2	Body	opensea	Body-opensea		rs3804669;rs147029425;rs184225394	41;31;1
cg22907232	0.113872	0.162961	0.387364	0.346814	0.138416	0.367089	0.228673	3	12486268	F	II		IGR	opensea	IGR-opensea		rs181629276;rs550423440	34;46
cg18713687	0.573036	0.741789	0.907152	0.875188	0.657413	0.89117	0.233758	3	195489789	R	II	MUC4	Body	island	Body-island	chr3:195489669-195489943	rs185379165	32
cg15359321	0.0931587	0.0877358	0.35728	0.307072	0.0904473	0.332176	0.241729	3	24203479	F	II	THRB	Body	opensea	Body-opensea		rs183917756;rs17014257	0;50
cg18563852	0.624587	0.487724	0.79332	0.823643	0.556156	0.808482	0.252326	3	141724658	R	II	TFDP2	5'UTR	opensea	5'UTR-opensea		rs2861422	16
cg21321133	0.208564	0.258151	0.459607	0.537464	0.233358	0.498535	0.265177	3	190270952	R	II	IL1RAP	5'UTR	opensea	5'UTR-opensea		rs572929998;rs9857664	26;21
cg16314111	0.539038	0.510123	0.834745	0.755629	0.52458	0.795187	0.270606	3	196390128	F	II		IGR	shelf	IGR-shelf	chr3:196386796-196387506	rs529305769;rs547447047;rs566761950;rs11916590;rs190959041	0;1;6;20;44
cg13537646	0.26874	0.194144	0.550534	0.493657	0.231442	0.522096	0.290654	3	112143970	F	II		IGR	opensea	IGR-opensea
cg08210568	0.143881	0.123015	0.45618	0.425592	0.133448	0.440886	0.307438	3	15141216	F	II	ZFYVE20	TSS1500	shore	TSS1500-shore	chr3:15140035-15140890	rs150368615	29
cg07184807	0.500925	0.489845	0.790858	0.818945	0.495385	0.804902	0.309517	3	157537400	F	II		IGR	opensea	IGR-opensea		rs184190048	12
cg05037738	0.526349	0.535249	0.891441	0.848117	0.530799	0.869779	0.33898	3	194220473	R	II		IGR	opensea	IGR-opensea		rs60650768;rs9874019;rs74998496;rs9869271;rs559680061	43;17;14;12;11
cg21801519	0.447389	0.462117	0.817493	0.775449	0.454753	0.796471	0.341718	3	61970939	R	II	PTPRG	Body	opensea	Body-opensea		rs573038888;rs74442827;rs35282158	3;2;1
cg01925992	0.602227	0.597144	0.969998	0.935238	0.599685	0.952618	0.352933	3	4950617	R	II	BHLHE40-AS1	Body	opensea	Body-opensea		rs141918776	1
cg16361947	0.502617	0.542325	0.876322	0.875906	0.522471	0.876114	0.353643	3	39451847	F	II	RPSA	Body	shelf	Body-shelf	chr3:39447890-39448644	rs535186865;rs72867448;rs183336381	27;36;48
cg00241127	0.56309	0.571911	0.935618	0.909222	0.5675	0.92242	0.35492	3	166388833	R	II		IGR	opensea	IGR-opensea		rs77158592;rs570375205;rs538836842	13;6;1
cg05084668	0.437757	0.421566	0.83119	0.764498	0.429661	0.797844	0.368182	3	125655381	F	II	ALG1L	5'UTR	opensea	5'UTR-opensea		rs113347455;rs556282298;rs537248354	3;12;40
cg05481879	0.510134	0.531266	0.901098	0.917476	0.5207	0.909287	0.388588	3	122624636	F	II		IGR	opensea	IGR-opensea		rs72968390	0
cg09983882	0.492553	0.538445	0.904556	0.90362	0.515499	0.904088	0.388589	3	168594653	F	II		IGR	opensea	IGR-opensea		rs573876827	0
cg03178543	0.466026	0.492047	0.913035	0.826774	0.479037	0.869904	0.390868	3	178577488	R	II	KCNMB2-AS1	Body	opensea	Body-opensea		rs188642360;rs562275430	20;1
cg06218165	0.443786	0.463688	0.845429	0.861078	0.453737	0.853253	0.399516	3	98705831	R	II		IGR	opensea	IGR-opensea		rs115608818	1
cg20352879	0.49621	0.512433	0.935601	0.897375	0.504322	0.916488	0.412166	3	164876483	R	II		IGR	opensea	IGR-opensea		rs144248509	1
cg02782331	0.47398	0.501355	0.917184	0.899687	0.487667	0.908436	0.420768	3	49570215	F	II	DAG1	Body	opensea	Body-opensea		rs78281659;rs569713204;rs537297425;rs190732093;rs577747207	0;9;10;33;35
cg11634137	0.3687	0.503679	0.870568	0.886986	0.436189	0.878777	0.442588	3	113615491	R	II	GRAMD1C	TSS1500	opensea	TSS1500-opensea
cg10095082	0.284133	0.37568	0.882629	0.828461	0.329906	0.855545	0.525639	3	32137140	R	II		IGR	opensea	IGR-opensea		rs150033815;rs73827710	13;1
cg17369140	0.00992946	0.0191902	0.61839	0.542396	0.0145599	0.580393	0.565833	3	150066466	F	II		IGR	opensea	IGR-opensea		rs56255754;rs71619334	0;0
cg01427108	0.118246	0.0890278	0.866689	0.787952	0.103637	0.827321	0.723684	3	46484379	F	II	LTF	Body	opensea	Body-opensea
cg21787089	0.00019588	0.0249621	0.898976	0.901903	0.012579	0.90044	0.887861	3	46484250	F	II	LTF	Body	opensea	Body-opensea		rs6441990;rs553622528;rs534434598;rs553502827;rs6441991;rs75095086	11;12;14;24;33;51
cg07075387	0.784586	0.764405	0.275441	0.265372	0.774496	0.270407	-0.504089	4	14451768	R	I		IGR	opensea	IGR-opensea		rs543615129;rs532476747;rs202175239	8;2;1
cg01027820	0.891056	0.821714	0.39539	0.357307	0.856385	0.376349	-0.480036	4	66566796	R	II		IGR	opensea	IGR-opensea		rs558711044;rs184754069	2;1
cg04118610	0.50985	0.482022	0.013615	0.0357454	0.495936	0.0246802	-0.471256	4	62707027	R	II	LPHN3	Body	opensea	Body-opensea		rs533429639;rs34535823	18;3
cg09120722	0.495123	0.484152	0.0153127	0.0234728	0.489638	0.0193927	-0.470245	4	186549051	F	II	SORBS2	Body	shelf	Body-shelf	chr4:186544754-186545503	rs62334752;rs140766972;rs530977947;rs62334753;rs73028086;rs149724671	0;1;12;24;40;51
cg20920357	0.672009	0.64942	0.193113	0.24616	0.660715	0.219636	-0.441078	4	116877727	R	II		IGR	opensea	IGR-opensea		rs139988652;rs112578021;rs546864586;rs201761299;rs3045350;rs113332905	43;40;30;9;1;1
cg23069433	0.588875	0.442813	0.1049	0.0856512	0.515844	0.0952756	-0.420568	4	166052769	F	II		IGR	opensea	IGR-opensea		rs562659181;rs148591174;rs192963837;rs560423728	21;23;24;50
cg11067347	0.565687	0.495197	0.142718	0.127705	0.530442	0.135211	-0.395231	4	2404208	F	II	ZFYVE28	Body	shelf	Body-shelf	chr4:2401507-2401759	rs573422099	39
cg08798147	0.869585	0.856282	0.523202	0.433042	0.862934	0.478122	-0.384811	4	36305221	R	II	DTHD1	Body	opensea	Body-opensea		rs35074785;rs74783358	1;1
cg01598129	0.769715	0.821328	0.453101	0.378992	0.795522	0.416046	-0.379475	4	184220426	F	II	WWC2	Body	opensea	Body-opensea		rs192232250;rs144548778;rs566507038;rs148052744;rs553735740;rs11732052	0;1;5;13;36;37
cg06113917	0.803458	0.793717	0.499622	0.364562	0.798587	0.432092	-0.366495	4	66809014	R	II		IGR	opensea	IGR-opensea		rs13132143	38
cg03684216	0.906344	0.876116	0.560773	0.498525	0.89123	0.529649	-0.361581	4	16445900	F	II		IGR	opensea	IGR-opensea		rs190055121;rs147376411;rs182126750;rs112058027	0;1;3;31
cg11637968	0.91821	0.919757	0.574075	0.54921	0.918984	0.561642	-0.357341	4	159732036	R	II	FNIP2	Body	opensea	Body-opensea		rs561314621;rs530075573;rs141721845	41;20;1
cg20237074	0.643799	0.597759	0.239894	0.294103	0.620779	0.266999	-0.353781	4	187985452	F	I		IGR	island	IGR-island	chr4:187985216-187985473	rs11132423	9
cg14806431	0.843863	0.815343	0.508509	0.449576	0.829603	0.479042	-0.35056	4	174128053	R	II	GALNT7	Body	opensea	Body-opensea		rs560076438;rs115830555	43;1
cg06531595	0.921032	0.935366	0.587073	0.572804	0.928199	0.579939	-0.34826	4	120439736	F	II	PDE5A	Body	opensea	Body-opensea		rs546654633	0
cg05448363	0.80879	0.848238	0.505193	0.463767	0.828514	0.48448	-0.344034	4	186586856	R	II	SORBS2	Body	opensea	Body-opensea		rs4557309;rs553473130;rs149708335	10;2;1
cg08602188	0.677642	0.577305	0.361244	0.224419	0.627473	0.292831	-0.334642	4	54235601	R	II		IGR	shelf	IGR-shelf	chr4:54231708-54232320	rs148531709	1
cg01048937	0.944763	0.906939	0.608707	0.58252	0.925851	0.595614	-0.330237	4	169850407	F	II		IGR	opensea	IGR-opensea		rs114248640;rs73864666;rs6814231;rs567841076	0;35;37;45
cg02324432	0.828584	0.776887	0.53201	0.418521	0.802736	0.475265	-0.327471	4	166130172	F	II	KLHL2	TSS1500	shore	TSS1500-shore	chr4:166128385-166129255	rs539944189;rs145399972;rs112127119;rs534230590	0;6;11;25
cg07266230	0.843074	0.787828	0.517407	0.468708	0.815451	0.493058	-0.322393	4	759882	R	II	PCGF3	3'UTR	opensea	3'UTR-opensea		rs73058482;rs200755246;rs187131626;rs74505207	12;11;2;1
cg21417200	0.855013	0.834582	0.547407	0.521784	0.844797	0.534595	-0.310202	4	6557307	R	II	PPP2R2C	1stExon	opensea	1stExon-opensea		rs11727636;rs185728914;rs57291781	38;25;1
cg22448874	0.748456	0.681974	0.410589	0.401033	0.715215	0.405811	-0.309404	4	50006	F	II		IGR	shelf	IGR-shelf	chr4:53198-53672
cg11955878	0.331211	0.406583	0.0239807	0.103485	0.368897	0.0637327	-0.305164	4	165898967	R	II	TRIM61	TSS200	opensea	TSS200-opensea
cg09480112	0.549943	0.536599	0.284321	0.203074	0.543271	0.243697	-0.299573	4	104936874	F	II		IGR	opensea	IGR-opensea		rs6826300;rs189805832	0;46
cg06977639	0.511402	0.409415	0.174971	0.148019	0.460409	0.161495	-0.298913	4	57470287	F	II		IGR	opensea	IGR-opensea
cg06826243	0.942646	0.941107	0.628965	0.666169	0.941876	0.647567	-0.294309	4	187985472	F	II		IGR	island	IGR-island	chr4:187985216-187985473	rs565621978	46
cg19541622	0.797579	0.741203	0.462599	0.487953	0.769391	0.475276	-0.294115	4	56180	R	II	ZNF718	TSS1500	shelf	TSS1500-shelf	chr4:53198-53672
cg07354813	0.525227	0.390646	0.178204	0.156892	0.457936	0.167548	-0.290388	4	10551124	F	II	CLNK	Body	opensea	Body-opensea		rs190509693;rs534390057	0;33
cg16691177	0.515464	0.502395	0.161856	0.280742	0.50893	0.221299	-0.287631	4	165898666	F	II	TRIM61	5'UTR	opensea	5'UTR-opensea		rs146577558;rs74651789	4;16
cg22333441	0.920166	0.921453	0.508349	0.761241	0.92081	0.634795	-0.286014	4	154791	F	II	ZNF718	Body	opensea	Body-opensea		rs368501888;rs539282156;rs188757592	0;21;51
cg15204487	0.714	0.751469	0.468555	0.439065	0.732735	0.45381	-0.278924	4	62355802	R	II		IGR	opensea	IGR-opensea		rs76926619	1
cg12432360	0.831068	0.752125	0.548784	0.483587	0.791597	0.516185	-0.275411	4	190643879	F	II		IGR	opensea	IGR-opensea		rs571448199;rs539069265;rs113061414;rs553869454;rs572510197	0;15;16;33;46
cg01601518	0.548286	0.54966	0.30884	0.240993	0.548973	0.274917	-0.274056	4	2404284	R	II	ZFYVE28	Body	shelf	Body-shelf	chr4:2401507-2401759	rs573422099;rs1008209;rs1008208;rs3128773	39;24;19;12
cg24578428	0.871414	0.876544	0.592117	0.609809	0.873979	0.600963	-0.273016	4	8621226	R	I	CPZ	Body	opensea	Body-opensea		rs140703146;rs144420459;rs151079768;rs28514374;rs116784082;rs199995436;rs200889860;rs560721385;rs141582324	49;40;39;34;31;30;23;7;1
cg10531199	0.550205	0.449438	0.258359	0.197936	0.499821	0.228147	-0.271674	4	43882	F	II		IGR	opensea	IGR-opensea
cg02773380	0.476225	0.513302	0.166981	0.282947	0.494764	0.224964	-0.2698	4	165899134	R	II	TRIM61	TSS1500	opensea	TSS1500-opensea		rs543735959	22
cg08592979	0.909303	0.875888	0.644345	0.62587	0.892595	0.635107	-0.257488	4	753938	R	II	PCGF3	Body	shore	Body-shore	chr4:752029-753788	rs573123131;rs146014317	40;21
cg03925892	0.872787	0.795036	0.607895	0.568774	0.833912	0.588334	-0.245577	4	190683439	R	II		IGR	opensea	IGR-opensea		rs62346220	28
cg21391046	0.880423	0.835632	0.623439	0.652592	0.858027	0.638016	-0.220012	4	183935233	F	II		IGR	opensea	IGR-opensea
cg03219922	0.934002	0.921229	0.70339	0.719078	0.927615	0.711234	-0.216382	4	132655659	R	I		IGR	shore	IGR-shore	chr4:132656863-132657186	rs28826074;rs528513904;rs2863593;rs571942069;rs544406650	38;36;31;13;1
cg02589233	0.902191	0.847585	0.654796	0.680226	0.874888	0.667511	-0.207377	4	187985377	R	I		IGR	island	IGR-island	chr4:187985216-187985473	rs564848383;rs533434880;rs80061873;rs569311449;rs78764083	51;40;36;7;2
cg18870085	0.878762	0.872055	0.655212	0.696118	0.875409	0.675665	-0.199744	4	187985253	F	II		IGR	island	IGR-island	chr4:187985216-187985473	rs145754809	0
cg22283925	0.253924	0.241085	0.0406982	0.063449	0.247504	0.0520736	-0.195431	4	188918218	R	II	ZFP42	5'UTR	shore	5'UTR-shore	chr4:188916605-188916876	rs73874769	31
cg26319363	0.870057	0.85934	0.699943	0.639884	0.864699	0.669914	-0.194785	4	753903	R	II	PCGF3	Body	shore	Body-shore	chr4:752029-753788	rs574362891;rs541593585;rs112290409;rs573123131	46;40;33;5
cg16282818	0.878469	0.849417	0.669107	0.671539	0.863943	0.670323	-0.19362	4	1174886	R	II	SPON2	5'UTR	opensea	5'UTR-opensea		rs186299968;rs4974641	39;27
cg20157874	0.894454	0.882663	0.644163	0.746858	0.888559	0.69551	-0.193048	4	123835713	F	II	NUDT6	Body	opensea	Body-opensea		rs79010765;rs547332533;rs113616557;rs538160359	0;1;17;20
cg25528753	0.919758	0.915457	0.633939	0.817544	0.917607	0.725741	-0.191866	4	154598	F	II	ZNF718	Body	opensea	Body-opensea		rs571194134;rs150420108	0;12
cg17034009	0.222244	0.211061	0.0565336	0.0814987	0.216653	0.0690161	-0.147637	4	68612945	R	II	GNRHR	Body	opensea	Body-opensea		rs566731611	1
cg06417985	0.940544	0.925195	0.802572	0.768019	0.93287	0.785296	-0.147574	4	190475027	F	II		IGR	opensea	IGR-opensea		rs2251557;rs573741382;rs544329571	11;26;50
cg17479576	0.940763	0.915634	0.757497	0.816553	0.928199	0.787025	-0.141174	4	152424074	R	II	FAM160A1	5'UTR	opensea	5'UTR-opensea		rs558400084;rs10857260	33;20
cg06274159	0.224413	0.101684	0.0132912	0.0513729	0.163048	0.032332	-0.130716	4	188916867	R	II	ZFP42	TSS200	island	TSS200-island	chr4:188916605-188916876	rs143599465	40
cg24726122	0.182054	0.116487	0.0209231	0.0327884	0.14927	0.0268558	-0.122415	4	140223869	F	II	NDUFC1	TSS1500	shore	TSS1500-shore	chr4:140222426-140223335	rs192319426	18
cg13796272	0.209461	0.160531	0.0705288	0.0578352	0.184996	0.064182	-0.120814	4	1161597	F	II	SPON2	Body	island	Body-island	chr4:1161127-1161682	rs559033530;rs577444119	6;7
cg12646794	0.156838	0.181781	0.0452459	0.0734727	0.16931	0.0593593	-0.10995	4	62382932	F	II	LPHN3	Body	shore	Body-shore	chr4:62383013-62383248	rs335311	11
cg15659065	0.860269	0.830266	0.953661	0.941301	0.845268	0.947481	0.102213	4	155467298	F	II	PLRG1	Body	shelf	Body-shelf	chr4:155471133-155471682	rs142024820	32
cg27636047	0.0202573	0.0145249	0.116246	0.157423	0.0173911	0.136835	0.119444	4	1581088	F	II		IGR	island	IGR-island	chr4:1580673-1582096	rs530589990;rs145571423;rs560605821	3;28;46
cg13732582	0.0499095	0.0523478	0.294983	0.125722	0.0511286	0.210353	0.159224	4	39448975	R	I	KLB	Body	island	Body-island	chr4:39448184-39449054	rs200309567;rs150509707;rs370139894	51;45;27
cg21678367	0.773908	0.78422	0.98	0.970363	0.779064	0.975182	0.196117	4	129491982	R	II		IGR	opensea	IGR-opensea		rs567183411;rs139401196;rs149647433;rs145938739	50;42;41;1
cg06319344	0.057174	0.0571108	0.298277	0.215212	0.0571424	0.256744	0.199602	4	104350611	F	II	LOC101929448	Body	opensea	Body-opensea		rs549571218;rs117425548;rs149889843;rs183599305	9;12;18;30
cg04349293	0.0916556	0.0870981	0.330903	0.260398	0.0893769	0.295651	0.206274	4	187187263	F	II	F11	1stExon	opensea	1stExon-opensea
cg20320494	0.0184845	0.0227331	0.343485	0.113661	0.0206088	0.228573	0.207964	4	124232	F	II	ZNF718	Body	shore	Body-shore	chr4:124332-124841	rs533752423;rs143356541;rs576759656;rs537724194;rs61261084	3;27;47;50;51
cg20237683	0.134404	0.131791	0.359456	0.333961	0.133098	0.346709	0.213611	4	121994998	F	II	NDNF	TSS1500	shore	TSS1500-shore	chr4:121992003-121993703	rs145978939;rs543792443;rs79574489;rs116901582	0;1;33;38
cg15680999	0.620204	0.726372	0.898977	0.886402	0.673288	0.89269	0.219402	4	10724898	R	II		IGR	opensea	IGR-opensea		rs6852722	7
cg11171732	0.621346	0.509502	0.840715	0.791306	0.565424	0.816011	0.250587	4	135856564	F	II		IGR	opensea	IGR-opensea		rs529590400;rs549367629;rs7693757	9;42;45
cg12523932	0.0230157	0.0306388	0.338347	0.218504	0.0268272	0.278426	0.251599	4	39448653	R	I	KLB	Body	island	Body-island	chr4:39448184-39449054	rs192217362;rs140355451;rs566226497;rs528567925	33;11;9;2
cg26894523	0.0196757	0.0261503	0.332087	0.22728	0.022913	0.279684	0.256771	4	107725	R	I	ZNF718	Body	island	Body-island	chr4:107146-107898
cg20025977	0.165214	0.234645	0.485133	0.441586	0.19993	0.463359	0.26343	4	1579814	F	II		IGR	shore	IGR-shore	chr4:1580050-1580455	rs187340202	51
cg25963412	0.286782	0.243533	0.567658	0.494625	0.265157	0.531141	0.265984	4	8412369	R	II	ACOX3	Body	opensea	Body-opensea		rs77275061;rs58254383	47;22
cg11689625	0.26468	0.238813	0.536868	0.50383	0.251746	0.520349	0.268603	4	154386689	F	II	KIAA0922	TSS1500	shore	TSS1500-shore	chr4:154386834-154388183	rs527984515;rs72969186;rs564304180	0;28;42
cg08834518	0.637206	0.593979	0.923481	0.897718	0.615592	0.9106	0.295007	4	169085844	R	II	ANXA10	Body	opensea	Body-opensea		rs191244303;rs114589775;rs528184936;rs540478704;rs77774733	49;25;12;2;1
cg17978015	0.495997	0.558385	0.871957	0.780994	0.527191	0.826476	0.299285	4	14171264	R	II		IGR	opensea	IGR-opensea
cg02002005	0.123096	0.133048	0.442261	0.421012	0.128072	0.431636	0.303564	4	4398407	R	II	NSG1	Body	opensea	Body-opensea		rs563452658;rs573919751;rs67240218;rs374361637	50;2;1;1
cg06010326	0.073033	0.0758554	0.433466	0.338705	0.0744442	0.386086	0.311641	4	83445884	F	II	TMEM150C	5'UTR	opensea	5'UTR-opensea		rs145056097;rs149107403;rs191519445;rs545477893	15;20;36;40
cg03393996	0.0153285	0.0092091	0.361797	0.295747	0.0122688	0.328772	0.316503	4	1580377	F	I		IGR	island	IGR-island	chr4:1580050-1580455	rs534284035;rs191988873	31;32
cg09589065	0.179129	0.256064	0.528246	0.550833	0.217596	0.539539	0.321943	4	68854363	R	II		IGR	opensea	IGR-opensea		rs6833258;rs113569663	51;42
cg19580576	0.545847	0.566039	0.876064	0.895644	0.555943	0.885854	0.329911	4	68620174	R	II	GNRHR	1stExon	opensea	1stExon-opensea		rs550822233;rs570807794;rs539421929;rs184491810;rs566786665;rs187623180	47;32;27;16;2;1
cg14852082	0.203758	0.26673	0.598038	0.558763	0.235244	0.578401	0.343157	4	1580132	R	I		IGR	island	IGR-island	chr4:1580050-1580455	rs115837728	25
cg03574832	0.464939	0.461621	0.826918	0.791566	0.46328	0.809242	0.345962	4	184746764	F	II		IGR	opensea	IGR-opensea		rs138782890;rs535923439;rs555720960;rs183222150;rs6854412	0;4;23;30;39
cg00100420	0.319105	0.245262	0.637422	0.620087	0.282183	0.628754	0.346571	4	106009831	F	II		IGR	opensea	IGR-opensea		rs35720680;rs373161463;rs530155340	0;1;14
cg20948431	0.478011	0.469466	0.854089	0.791578	0.473738	0.822834	0.349096	4	2941316	R	II	C4orf10	Body	opensea	Body-opensea		rs201983586;rs13106867	46;1
cg25987564	0.117671	0.0656273	0.472388	0.409984	0.0916492	0.441186	0.349537	4	6010075	F	I		IGR	island	IGR-island	chr4:6009868-6010112
cg17898925	0.49371	0.560674	0.876094	0.894508	0.527192	0.885301	0.358109	4	83196047	R	II		IGR	opensea	IGR-opensea		rs374371545	1
cg10354251	0.531555	0.516321	0.896172	0.872419	0.523938	0.884295	0.360357	4	33065154	R	II		IGR	opensea	IGR-opensea		rs375112468;rs143282433;rs148042080;rs77326158;rs141734661	26;18;17;2;1
cg17303822	0.0518324	0.0589518	0.392651	0.467808	0.0553921	0.430229	0.374837	4	120992550	R	II		IGR	opensea	IGR-opensea		rs72351260	28
cg03368758	0.0895532	0.163858	0.600058	0.406905	0.126705	0.503482	0.376776	4	16900733	R	II	LDB2	TSS1500	opensea	TSS1500-opensea
cg00771217	0.474749	0.455186	0.858436	0.832417	0.464967	0.845427	0.380459	4	68699819	R	II	TMPRSS11D	Body	opensea	Body-opensea		rs566338023	33
cg19819404	0.0221265	0.0298904	0.534696	0.286915	0.0260085	0.410806	0.384797	4	124285	F	II	ZNF718	TSS200	shore	TSS200-shore	chr4:124332-124841	rs555985189;rs574281493;rs542761025	33;38;45
cg06187870	0.436472	0.508909	0.871251	0.849764	0.472691	0.860507	0.387817	4	183932530	R	II		IGR	opensea	IGR-opensea		rs574997495;rs542297294;rs115082884	19;14;1
cg25397663	0.0427366	0.0456115	0.567589	0.378289	0.044174	0.472939	0.428765	4	124622	F	II	ZNF718	Body	island	Body-island	chr4:124332-124841	rs116009033;rs140631262	16;51
cg10197305	0.0178046	0.022324	0.548802	0.353433	0.0200643	0.451117	0.431053	4	125112	F	I	ZNF718	Body	shore	Body-shore	chr4:124332-124841	rs559044805;rs577332623;rs186656352;rs556581531	6;10;13;49
cg08525643	0.089034	0.113644	0.571073	0.5082	0.101339	0.539637	0.438297	4	1580307	F	II		IGR	island	IGR-island	chr4:1580050-1580455	rs118036597	13
cg15413640	0.459025	0.491128	0.925011	0.902274	0.475076	0.913643	0.438566	4	71594014	R	II	RUFY3	Body	opensea	Body-opensea		rs145112224;rs113883292	35;23
cg05388281	0.0328675	0.02827	0.664772	0.3242	0.0305687	0.494486	0.463917	4	125504	R	II	ZNF718	Body	shore	Body-shore	chr4:124332-124841	rs189255494;rs71164499;rs10006358	46;27;16
cg12675714	0.0216874	0.0207885	0.50495	0.493293	0.021238	0.499122	0.477884	4	159592618	R	II	C4orf46	Body	island	Body-island	chr4:159592617-159593587	rs550742771;rs567798319;rs528334389	48;23;8
cg08722675	0.049594	0.0534473	0.546975	0.514814	0.0515206	0.530895	0.479374	4	8412549	F	II	ACOX3	Body	opensea	Body-opensea		rs569379179	32
cg17851276	0.429362	0.376667	0.89423	0.88557	0.403015	0.8899	0.486885	4	9476719	F	II		IGR	opensea	IGR-opensea		rs111855253;rs555857303	6;32
cg22831726	0.00589858	0.00569262	0.69466	0.330973	0.0057956	0.512817	0.507021	4	124315	R	II	ZNF718	TSS200	shore	TSS200-shore	chr4:124332-124841	rs576759656;rs537724194;rs61261084	38;35;34
cg12717203	0.0109472	0.0107994	0.747011	0.377621	0.0108733	0.562316	0.551443	4	124342	R	II	ZNF718	Body	island	Body-island	chr4:124332-124841	rs555985189;rs574281493;rs542761025;rs561407996	26;21;14;7
cg21149944	0.0109065	0.0115651	0.77361	0.431935	0.0112358	0.602772	0.591536	4	124344	R	II	ZNF718	TSS200	island	TSS200-island	chr4:124332-124841	rs555985189;rs574281493;rs542761025;rs561407996	28;23;16;9
cg00431894	0.273413	0.193956	0.919191	0.871735	0.233684	0.895463	0.661779	4	189871012	R	II		IGR	opensea	IGR-opensea		rs72721500;rs567306485;rs142872966;rs556587749	50;42;40;9
cg01694488	0.0381718	0.0846983	0.929975	0.862064	0.0614351	0.89602	0.834585	4	1580172	R	I		IGR	island	IGR-island	chr4:1580050-1580455	rs559754555	36
cg13943068	0.048715	0.0927612	0.941134	0.883173	0.0707381	0.912154	0.841415	4	1580193	R	I		IGR	island	IGR-island	chr4:1580050-1580455
cg08986950	0.611969	0.520093	0.0118048	0.0113226	0.566031	0.0115637	-0.554468	5	96120312	F	II	ERAP1	Body	opensea	Body-opensea		rs561489297;rs138522940	8;24
cg07599136	0.712664	0.695172	0.255917	0.190238	0.703918	0.223078	-0.48084	5	415885	R	II	AHRR	Body	opensea	Body-opensea		rs574929180;rs73038957;rs116599494	23;14;12
cg24630195	0.840331	0.838465	0.324827	0.463409	0.839398	0.394118	-0.44528	5	2748369	R	II	IRX2	Body	island	Body-island	chr5:2748368-2757024	rs532474272;rs547608906	19;3
cg14373733	0.682151	0.491189	0.169618	0.124259	0.58667	0.146939	-0.439731	5	102811711	R	II		IGR	opensea	IGR-opensea		rs551061602;rs571115420;rs140196965;rs150464327;rs565592321	28;19;8;7;2
cg00524694	0.950186	0.906995	0.513433	0.483883	0.928591	0.498658	-0.429933	5	177387682	F	II		IGR	shore	IGR-shore	chr5:177388753-177389250	rs146104269;rs531438137	0;1
cg00601450	0.606443	0.602567	0.185682	0.198228	0.604505	0.191955	-0.41255	5	74908170	F	I		IGR	shore	IGR-shore	chr5:74907286-74907770	rs114629035	15
cg16376902	0.866612	0.787054	0.339244	0.497727	0.826833	0.418485	-0.408348	5	140612229	R	II		IGR	shelf	IGR-shelf	chr5:140615391-140616353	rs546177344	33
cg05258736	0.504097	0.848284	0.246447	0.294589	0.67619	0.270518	-0.405672	5	180591704	R	II		IGR	opensea	IGR-opensea		rs73355680;rs542009068;rs555574503	34;2;1
cg18787478	0.820479	0.84961	0.345237	0.517069	0.835045	0.431153	-0.403891	5	42950995	F	II		IGR	shore	IGR-shore	chr5:42951076-42952410	rs149411120	27
cg02324227	0.561898	0.83772	0.294095	0.301561	0.699809	0.297828	-0.401981	5	180591594	R	II		IGR	opensea	IGR-opensea
cg12576709	0.904945	0.88678	0.5319	0.458564	0.895863	0.495232	-0.40063	5	145779873	F	II		IGR	opensea	IGR-opensea		rs139417915	0
cg19683494	0.440354	0.481503	0.0646337	0.059424	0.460929	0.0620288	-0.3989	5	74908142	R	II		IGR	shore	IGR-shore	chr5:74907286-74907770
cg11576976	0.67694	0.436682	0.17007	0.162032	0.556811	0.166051	-0.39076	5	140639610	F	II		IGR	opensea	IGR-opensea		rs111246860;rs183195808	15;22
cg02030403	0.554167	0.784722	0.243483	0.315803	0.669444	0.279643	-0.389801	5	143978290	R	II		IGR	island	IGR-island	chr5:143978229-143978484	rs549156776;rs569069635;rs148439009	46;19;2
cg17238334	0.877472	0.844407	0.51867	0.472788	0.86094	0.495729	-0.36521	5	71920983	R	II	LOC102477328	Body	opensea	Body-opensea		rs113762304	1
cg07544482	0.92503	0.9211	0.587772	0.528295	0.923065	0.558033	-0.365032	5	43558859	F	II	PAIP1	TSS1500	shore	TSS1500-shore	chr5:43556419-43557603	rs75145519	0
cg11778763	0.847588	0.859665	0.509458	0.485365	0.853627	0.497411	-0.356215	5	138254546	R	II	CTNNA1	Body	opensea	Body-opensea		rs564047332;rs528334499;rs73265421	23;12;1
cg08337341	0.85505	0.790096	0.486303	0.449178	0.822573	0.46774	-0.354833	5	42924013	R	II		IGR	shore	IGR-shore	chr5:42924214-42924670	rs562969628;rs530047253	50;27
cg11822515	0.862488	0.80551	0.4997	0.462349	0.833999	0.481024	-0.352974	5	151841890	R	II		IGR	opensea	IGR-opensea		rs57144995;rs4958305	18;9
cg27605748	0.950072	0.925679	0.513261	0.673405	0.937875	0.593333	-0.344543	5	42951711	F	II		IGR	island	IGR-island	chr5:42951076-42952410	rs541322160;rs76060784	24;42
cg21472731	0.58512	0.220972	0.066237	0.0542237	0.403046	0.0602304	-0.342816	5	28344776	F	II		IGR	opensea	IGR-opensea		rs574320602;rs6867816;rs143846600;rs369880424	19;22;26;47
cg11889058	0.92974	0.88463	0.588838	0.541259	0.907185	0.565049	-0.342137	5	14609225	F	II	FAM105A	Body	opensea	Body-opensea		rs116114888;rs16903571	0;31
cg02413594	0.575142	0.521035	0.19464	0.217518	0.548089	0.206079	-0.34201	5	42950785	F	II		IGR	shore	IGR-shore	chr5:42951076-42952410	rs139757156;rs117563637;rs542036870	0;1;49
cg14505360	0.681754	0.604083	0.270061	0.33947	0.642919	0.304766	-0.338153	5	140717970	F	II	PCDHGA2	TSS1500	shore	TSS1500-shore	chr5:140719129-140719343	rs536114035	0
cg16217445	0.509871	0.483552	0.159629	0.162688	0.496711	0.161158	-0.335553	5	18466528	F	II		IGR	opensea	IGR-opensea		rs188416974;rs534829328;rs192408464	1;9;36
cg08330435	0.410282	0.613277	0.151549	0.218632	0.51178	0.185091	-0.326689	5	143978398	F	I		IGR	island	IGR-island	chr5:143978229-143978484	rs533531666	15
cg23688479	0.481235	0.565583	0.297961	0.102249	0.523409	0.200105	-0.323304	5	42756851	R	II	CCDC152	TSS200	opensea	TSS200-opensea		rs539448792	39
cg06232892	0.842142	0.825066	0.551148	0.480307	0.833604	0.515728	-0.317876	5	114749694	R	II		IGR	opensea	IGR-opensea		rs550366887	1
cg14773826	0.898735	0.890393	0.575377	0.580092	0.894564	0.577734	-0.31683	5	52855566	R	II	NDUFS4	TSS1500	shore	TSS1500-shore	chr5:52856665-52856870	rs375169376	2
cg06795995	0.652224	0.596322	0.35542	0.279045	0.624273	0.317233	-0.30704	5	56204613	F	II	SETD9	TSS1500	shore	TSS1500-shore	chr5:56204962-56206344	rs556838600	50
cg26872028	0.497282	0.428297	0.145113	0.167536	0.462789	0.156325	-0.306465	5	100240223	R	II	ST8SIA4	TSS1500	shore	TSS1500-shore	chr5:100238722-100239138
cg18065539	0.801887	0.789532	0.480623	0.499581	0.795709	0.490102	-0.305607	5	14244130	R	II	TRIO	Body	opensea	Body-opensea		rs551176822;rs115984835	24;1
cg23448729	0.29471	0.455585	0.0603925	0.0796389	0.375147	0.0700157	-0.305132	5	63256285	F	I	HTR1A	1stExon	shore	1stExon-shore	chr5:63256548-63257886
cg22324795	0.638101	0.569177	0.288165	0.315095	0.603639	0.30163	-0.302009	5	140717932	R	II	PCDHGA2	TSS1500	shore	TSS1500-shore	chr5:140719129-140719343	rs533792953;rs553536210;rs567252688	46;22;10
cg17757602	0.932886	0.914967	0.571987	0.676121	0.923927	0.624054	-0.299872	5	42952113	F	I		IGR	island	IGR-island	chr5:42951076-42952410	rs369531446	5
cg09288778	0.865349	0.797739	0.558217	0.518822	0.831544	0.538519	-0.293025	5	134786107	F	I	TIFAB	5'UTR	opensea	5'UTR-opensea		rs556559874;rs141523801;rs182096580;rs112848901;rs146194524;rs115888990	0;5;10;33;42;47
cg20232216	0.546934	0.65	0.318866	0.300383	0.598467	0.309624	-0.288842	5	143978703	R	II		IGR	shore	IGR-shore	chr5:143978229-143978484	rs576274094	12
cg21929564	0.433644	0.508525	0.252483	0.114824	0.471084	0.183654	-0.287431	5	42757171	R	I	CCDC152	5'UTR	opensea	5'UTR-opensea		rs557823854	13
cg04136045	0.669499	0.588428	0.379399	0.307156	0.628964	0.343278	-0.285686	5	42745368	F	II		IGR	opensea	IGR-opensea
cg03312958	0.708448	0.69108	0.357425	0.473762	0.699764	0.415594	-0.28417	5	2749302	F	I	IRX2	Body	island	Body-island	chr5:2748368-2757024	rs541303793;rs150084610;rs574677624;rs113885690;rs563383299	5;17;27;31;36
cg21086767	0.833532	0.821515	0.581455	0.509922	0.827523	0.545689	-0.281835	5	56158495	F	II	MAP3K1	Body	opensea	Body-opensea		rs553453395	1
cg03148581	0.631069	0.532745	0.295463	0.318445	0.581907	0.306954	-0.274954	5	178396216	F	II		IGR	opensea	IGR-opensea		rs186892225	10
cg27596779	0.473339	0.391715	0.208276	0.123064	0.432527	0.16567	-0.266857	5	172593292	R	II		IGR	opensea	IGR-opensea
cg07671805	0.417416	0.188118	0.0322362	0.0443625	0.302767	0.0382994	-0.264468	5	74907694	R	I		IGR	island	IGR-island	chr5:74907286-74907770	rs555886692;rs568642479	37;34
cg01228410	0.787743	0.798546	0.466976	0.595349	0.793144	0.531162	-0.261982	5	493893	R	II	SLC9A3	Body	shore	Body-shore	chr5:494803-495306	rs574030978;rs13189685;rs34121997;rs66480679	47;15;6;5
cg02573091	0.334751	0.336093	0.073058	0.0787949	0.335422	0.0759264	-0.259496	5	74908125	R	I		IGR	shore	IGR-shore	chr5:74907286-74907770
cg08517041	0.401821	0.467175	0.21286	0.140072	0.434498	0.176466	-0.258032	5	140027949	R	II	NDUFA2	TSS1500	shore	TSS1500-shore	chr5:140026826-140027504	rs73271540	16
cg04159903	0.827578	0.764013	0.49494	0.591355	0.795795	0.543148	-0.252648	5	42949799	F	I		IGR	shore	IGR-shore	chr5:42951076-42952410
cg15179011	0.483245	0.425232	0.24072	0.175364	0.454239	0.208042	-0.246197	5	1247290	F	II		IGR	shore	IGR-shore	chr5:1245901-1246927	rs184171014	31
cg08871495	0.448327	0.445104	0.220809	0.182772	0.446716	0.201791	-0.244925	5	177413021	F	II		IGR	shore	IGR-shore	chr5:177411342-177411939	rs185900714	47
cg10588470	0.302602	0.408672	0.0884515	0.136739	0.355637	0.112595	-0.243042	5	63256619	F	I	HTR1A	1stExon	island	1stExon-island	chr5:63256548-63257886	rs140681943;rs150096239;rs202118060	1;29;46
cg07764786	0.894429	0.805425	0.644099	0.570316	0.849927	0.607208	-0.242719	5	178339353	R	II	ZFP2	5'UTR	opensea	5'UTR-opensea		rs147363323;rs187751270;rs536118067;rs138203032	45;42;32;2
cg01366595	0.949937	0.941068	0.639553	0.767191	0.945502	0.703372	-0.24213	5	42952307	F	II		IGR	island	IGR-island	chr5:42951076-42952410	rs560585426;rs35245097;rs528056191;rs139138801;rs143981351	0;9;25;37;41
cg15936446	0.92206	0.862919	0.56435	0.751385	0.892489	0.657867	-0.234622	5	42952369	R	II		IGR	island	IGR-island	chr5:42951076-42952410	rs528056191;rs139138801;rs143981351;rs540078371	39;27;23;12
cg08253296	0.425955	0.239083	0.0844239	0.119	0.332519	0.101712	-0.230807	5	74907592	R	I		IGR	island	IGR-island	chr5:74907286-74907770	rs576621038	27
cg27615388	0.256688	0.334046	0.0463349	0.0855753	0.295367	0.0659551	-0.229412	5	63257092	R	I	HTR1A	1stExon	island	1stExon-island	chr5:63256548-63257886	rs146873107;rs149016851;rs115753404;rs145641566;rs201954577	50;24;12;11;2
cg18244817	0.933703	0.883472	0.618889	0.747813	0.908587	0.683351	-0.225236	5	42949610	F	II		IGR	shore	IGR-shore	chr5:42951076-42952410	rs192747659;rs78310016	1;25
cg16280141	0.270165	0.197643	0.0132612	0.0126812	0.233904	0.0129712	-0.220933	5	63257753	F	II	HTR1A	TSS1500	island	TSS1500-island	chr5:63256548-63257886
cg19814934	0.925863	0.90468	0.639768	0.752386	0.915272	0.696077	-0.219194	5	42950152	F	II		IGR	shore	IGR-shore	chr5:42951076-42952410	rs148278973	34
cg06484432	0.937859	0.930211	0.701023	0.742744	0.934035	0.721883	-0.212152	5	128801407	F	II	ADAMTS19	Body	shelf	Body-shelf	chr5:128795503-128797417	rs142456977;rs73240469	0;21
cg04141796	0.924128	0.920619	0.622557	0.806941	0.922374	0.714749	-0.207624	5	42950062	R	II		IGR	shore	IGR-shore	chr5:42951076-42952410	rs149094817;rs10078792;rs34194794	51;28;19
cg01020744	0.214863	0.357972	0.0865012	0.0738239	0.286418	0.0801626	-0.206255	5	63255888	F	II		IGR	shore	IGR-shore	chr5:63256548-63257886
cg13930261	0.889605	0.888163	0.620545	0.744937	0.888884	0.682741	-0.206143	5	42949882	R	II		IGR	shore	IGR-shore	chr5:42951076-42952410	rs2548386	2
cg21549666	0.880328	0.865041	0.684233	0.663298	0.872685	0.673766	-0.198919	5	178714604	F	II	ADAMTS2	Body	opensea	Body-opensea		rs34845628;rs548652165;rs142048808;rs151230271	1;5;22;27
cg27379109	0.31791	0.142679	0.0498198	0.0339791	0.230294	0.0418994	-0.188395	5	74907287	R	II		IGR	island	IGR-island	chr5:74907286-74907770	rs576529622;rs72633976;rs562237916;rs574523681;rs540241705	38;29;25;21;15
cg17386123	0.147336	0.285544	0.0419285	0.0426469	0.21644	0.0422877	-0.174152	5	63257353	R	II	HTR1A	1stExon	island	1stExon-island	chr5:63256548-63257886	rs138037185	3
cg09698471	0.225975	0.174988	0.0237106	0.0385212	0.200481	0.0311159	-0.169366	5	63257847	R	I	HTR1A	TSS1500	island	TSS1500-island	chr5:63256548-63257886	rs540300374;rs560301167	38;36
cg15025103	0.26185	0.2358	0.0889388	0.0841654	0.248825	0.0865521	-0.162273	5	177411380	R	I		IGR	island	IGR-island	chr5:177411342-177411939	rs184342970;rs551155532	38;32
cg06843889	0.947089	0.923248	0.722827	0.824657	0.935169	0.773742	-0.161427	5	42949542	F	II		IGR	shore	IGR-shore	chr5:42951076-42952410	rs114195374;rs562890929	19;34
cg11615755	0.206241	0.191062	0.0761596	0.0478416	0.198652	0.0620006	-0.136651	5	63257867	R	II	HTR1A	TSS1500	island	TSS1500-island	chr5:63256548-63257886
cg18540328	0.135769	0.184167	0.0321355	0.0326073	0.159968	0.0323714	-0.127596	5	90575362	R	II		IGR	shore	IGR-shore	chr5:90576347-90576629	rs113948610;rs542201035	47;33
cg00221070	0.138419	0.191653	0.0418521	0.0355788	0.165036	0.0387154	-0.126321	5	63255805	F	II		IGR	shore	IGR-shore	chr5:63256548-63257886	rs541919096	17
cg20738735	0.919759	0.947127	0.797183	0.832515	0.933443	0.814849	-0.118594	5	13810195	R	I	DNAH5	Body	island	Body-island	chr5:13810126-13810333	rs35732567;rs572123950	48;36
cg15421962	0.19532	0.0902686	0.0248347	0.0365686	0.142794	0.0307017	-0.112093	5	172571100	R	II	BNIP1	TSS1500	opensea	TSS1500-opensea
cg00335715	0.120936	0.172488	0.0400937	0.0388509	0.146712	0.0394723	-0.10724	5	90575459	F	I		IGR	shore	IGR-shore	chr5:90576347-90576629
cg16419724	0.00767314	0.00880222	0.156549	0.0668662	0.00823768	0.111708	0.10347	5	68711519	F	II	MARVELD2	5'UTR	island	5'UTR-island	chr5:68710807-68711520	rs537465348	39
cg02107279	0.0616639	0.065116	0.171899	0.170719	0.06339	0.171309	0.107919	5	14870749	F	II	ANKH	Body	shore	Body-shore	chr5:14871391-14871611	rs548002532	31
cg24830062	0.00759416	0.0186123	0.236929	0.04007	0.0131033	0.1385	0.125396	5	140700576	R	II	TAF7	TSS1500	shore	TSS1500-shore	chr5:140699898-140700495	rs567905567	27
cg09276249	0.0673418	0.0457254	0.198559	0.170679	0.0565336	0.184619	0.128086	5	180455384	F	II		IGR	opensea	IGR-opensea		rs150523137	25
cg04091702	0.0519132	0.0491426	0.244233	0.115777	0.0505279	0.180005	0.129477	5	68711640	R	II	MARVELD2	5'UTR	shore	5'UTR-shore	chr5:68710807-68711520	rs141592751;rs75521040	50;11
cg03624836	0.0566299	0.0494262	0.175014	0.202193	0.053028	0.188604	0.135576	5	173846322	R	II	LINC01411	Body	opensea	Body-opensea
cg15066174	0.0771907	0.0543605	0.242114	0.160632	0.0657756	0.201373	0.135597	5	140501311	R	II	PCDHB4	TSS200	shore	TSS200-shore	chr5:140502890-140503804	rs556111370;rs576008292;rs113447897;rs151162140	40;11;9;2
cg13581155	0.00465828	0.0146782	0.153378	0.145081	0.00966824	0.149229	0.139561	5	135415781	F	II		IGR	shore	IGR-shore	chr5:135416204-135416475	rs34577747	40
cg25922388	0.800646	0.775055	0.954479	0.923737	0.787851	0.939108	0.151257	5	58513296	R	II	PDE4D	Body	opensea	Body-opensea		rs153965;rs571320105	30;2
cg06952129	0.777462	0.746107	0.895699	0.938185	0.761785	0.916942	0.155158	5	80362130	R	II	RASGRF2	Body	opensea	Body-opensea		rs192352099;rs26903;rs532672341	42;13;12
cg06998965	0.100678	0.120823	0.307091	0.252828	0.110751	0.27996	0.169209	5	68710808	R	II	MARVELD2	TSS200	island	TSS200-island	chr5:68710807-68711520
cg02505827	0.0530385	0.0588339	0.260087	0.194019	0.0559362	0.227053	0.171117	5	68711277	F	I	MARVELD2	5'UTR	island	5'UTR-island	chr5:68710807-68711520
cg18117367	0.819778	0.685378	0.936012	0.925265	0.752578	0.930639	0.178061	5	140213783	R	II	PCDHA6	Body	shore	Body-shore	chr5:140214068-140214464	rs114972611	28
cg12468238	0.121307	0.0791473	0.244442	0.313223	0.100227	0.278833	0.178605	5	3598319	F	II	IRX1	Body	island	Body-island	chr5:3594467-3603054	rs72725059;rs549467918;rs72725060;rs180981739	23;27;36;45
cg24868122	0.0810665	0.0661422	0.311616	0.194466	0.0736043	0.253041	0.179437	5	142553056	F	II	ARHGAP26	Body	opensea	Body-opensea		rs853163;rs115496167;rs534920823	26;33;43
cg26618441	0.847067	0.666576	0.948318	0.931018	0.756821	0.939668	0.182847	5	140213825	R	II	PCDHA6	Body	shore	Body-shore	chr5:140214068-140214464	rs3756334;rs4151685;rs547473485	31;22;12
cg17019292	0.0161259	0.0364654	0.254609	0.170373	0.0262956	0.212491	0.186195	5	68710813	R	II	MARVELD2	TSS200	island	TSS200-island	chr5:68710807-68711520
cg14661385	0.137584	0.0835865	0.300213	0.308111	0.110585	0.304162	0.193577	5	173846308	R	II		IGR	opensea	IGR-opensea
cg05901765	0.0536286	0.0577904	0.265785	0.234126	0.0557095	0.249955	0.194246	5	68710818	R	I	MARVELD2	TSS200	island	TSS200-island	chr5:68710807-68711520
cg18663063	0.0609506	0.0619589	0.296423	0.232496	0.0614548	0.26446	0.203005	5	68710907	R	I	MARVELD2	TSS200	island	TSS200-island	chr5:68710807-68711520	rs548329202	1
cg02003460	0.0973686	0.0527468	0.338311	0.242214	0.0750577	0.290263	0.215205	5	27472542	F	II		IGR	opensea	IGR-opensea
cg07058240	0.718829	0.647422	0.908594	0.896702	0.683126	0.902648	0.219522	5	158351376	R	II	EBF1	Body	opensea	Body-opensea
cg24339092	0.0286419	0.0719445	0.248013	0.311939	0.0502932	0.279976	0.229682	5	140220731	R	II	PCDHA8	TSS200	shore	TSS200-shore	chr5:140222122-140223108	rs571467712;rs190685960;rs369503374;rs572378133;rs536633683	50;36;31;29;23
cg04515200	0.0168353	0.0136918	0.289646	0.210523	0.0152635	0.250085	0.234821	5	135415762	F	II		IGR	shore	IGR-shore	chr5:135416204-135416475	rs549321749	15
cg05751968	0.657294	0.717346	0.946788	0.899532	0.68732	0.92316	0.23584	5	153121853	F	II	GRIA1	Body	opensea	Body-opensea		rs571010915;rs4129128;rs146535906	3;24;36
cg15028904	0.0214475	0.027029	0.317909	0.215413	0.0242383	0.266661	0.242423	5	140700449	F	I	TAF7	TSS200	island	TSS200-island	chr5:140699898-140700495	rs565479382;rs569218035;rs375238383;rs551430242;rs10875595;rs373094101	13;19;22;32;40;51
cg23220083	0.0134251	0.0130283	0.270174	0.246865	0.0132267	0.25852	0.245293	5	68711028	R	I	MARVELD2	5'UTR	island	5'UTR-island	chr5:68710807-68711520	rs538564490;rs113149377	44;10
cg08221830	0.114436	0.0460031	0.359258	0.292709	0.0802195	0.325984	0.245764	5	27472520	F	II		IGR	opensea	IGR-opensea
cg19311812	0.0227268	0.0197585	0.329696	0.214004	0.0212427	0.27185	0.250608	5	140700259	R	II	TAF7	5'UTR	island	5'UTR-island	chr5:140699898-140700495	rs557960527	11
cg04806292	0.654987	0.48022	0.807598	0.840978	0.567603	0.824288	0.256685	5	140762402	F	I	PCDHGA7	5'UTR	island	5'UTR-island	chr5:140762401-140762768	rs541220236;rs11575957;rs574837428;rs543706507;rs369372304;rs531192742	0;4;10;13;39;40
cg22970786	0.605974	0.624961	0.866463	0.88033	0.615467	0.873396	0.257929	5	118648245	R	II	TNFAIP8	5'UTR	opensea	5'UTR-opensea		rs567214221;rs115257113;rs555857359	44;30;5
cg19218029	0.0482875	0.047865	0.395357	0.22287	0.0480763	0.309114	0.261038	5	140700494	F	II	TAF7	TSS200	island	TSS200-island	chr5:140699898-140700495	rs373094101;rs553943542	6;9
cg26282566	0.0506272	0.0212778	0.390477	0.212976	0.0359525	0.301727	0.265774	5	140186580	R	II	PCDHA2	Body	shore	Body-shore	chr5:140186792-140187268
cg04634417	0.588985	0.676938	0.905932	0.898985	0.632961	0.902459	0.269497	5	140220803	R	II	PCDHA6	Body	shore	Body-shore	chr5:140221007-140221381	rs554606687	1
cg13156863	0.0440244	0.0501424	0.423098	0.218238	0.0470834	0.320668	0.273585	5	140700516	F	II	TAF7	TSS200	shore	TSS200-shore	chr5:140699898-140700495	rs567905567	35
cg16019898	0.0817745	0.0761982	0.476027	0.242115	0.0789863	0.359071	0.280085	5	140700602	R	I	TAF7	TSS1500	shore	TSS1500-shore	chr5:140699898-140700495	rs536935949	15
cg06418871	0.0322438	0.0431921	0.318994	0.316738	0.0377179	0.317866	0.280148	5	68710831	R	I	MARVELD2	TSS200	island	TSS200-island	chr5:68710807-68711520
cg15351446	0.00648356	0.0295407	0.462919	0.137966	0.0180121	0.300442	0.28243	5	140700583	R	II	TAF7	TSS1500	shore	TSS1500-shore	chr5:140699898-140700495	rs567905567	34
cg12687157	0.0315659	0.0349186	0.347411	0.284569	0.0332422	0.31599	0.282748	5	68710912	F	I	MARVELD2	TSS200	island	TSS200-island	chr5:68710807-68711520	rs144270650;rs534459587;rs558634411;rs570454929	0;4;11;36
cg14595922	0.602627	0.608226	0.890805	0.888052	0.605427	0.889429	0.284002	5	140230251	R	II	PCDHA6	Body	island	Body-island	chr5:140229322-140230333
cg24891125	0.614767	0.652473	0.928808	0.908833	0.63362	0.918821	0.285201	5	422573	R	II	AHRR	Body	shore	Body-shore	chr5:421224-421751	rs116943164;rs41282621;rs181301897;rs528238556;rs35777367;rs62331591	49;37;23;17;11;1
cg27604145	0.158972	0.0772893	0.521555	0.291097	0.118131	0.406326	0.288195	5	140186489	F	II	PCDHA2	Body	shore	Body-shore	chr5:140186792-140187268	rs552320631;rs564481809	22;37
cg20560182	0.0095664	0.0145505	0.394222	0.212553	0.0120585	0.303387	0.291329	5	140700478	F	II	TAF7	TSS200	island	TSS200-island	chr5:140699898-140700495	rs551430242;rs10875595;rs373094101;rs553943542	3;11;22;25
cg18145047	0.0922385	0.0825182	0.512166	0.264582	0.0873783	0.388374	0.300996	5	140700638	R	I	TAF7	TSS1500	shore	TSS1500-shore	chr5:140699898-140700495	rs536935949	51
cg06284322	0.0276907	0.0307215	0.46599	0.199066	0.0292061	0.332528	0.303322	5	140700662	F	II	TAF7	TSS1500	shore	TSS1500-shore	chr5:140699898-140700495
cg26465581	0.411383	0.350067	0.702666	0.676467	0.380725	0.689566	0.308842	5	140221106	F	II	PCDHA6	Body	island	Body-island	chr5:140221007-140221381	rs146057065;rs3756331	14;33
cg17000298	0.542631	0.371943	0.760506	0.774117	0.457287	0.767312	0.310024	5	126194293	R	II		IGR	opensea	IGR-opensea		rs62392878;rs530951705	24;1
cg24717875	0.045831	0.0505595	0.407604	0.312294	0.0481952	0.359949	0.311754	5	140700272	R	I	TAF7	5'UTR	island	5'UTR-island	chr5:140699898-140700495	rs557960527;rs577790675	24;6
cg02326566	0.374598	0.590633	0.77555	0.816229	0.482615	0.79589	0.313274	5	140220686	F	II	PCDHA6	Body	shore	Body-shore	chr5:140221007-140221381	rs190685960;rs369503374;rs572378133;rs536633683	11;16;18;24
cg07982821	0.239913	0.296559	0.600076	0.570602	0.268236	0.585339	0.317103	5	76383380	F	II	ZBED3	TSS1500	shore	TSS1500-shore	chr5:76382727-76383167	rs541898102;rs116180880	9;24
cg17074880	0.0571208	0.0172822	0.473259	0.240624	0.0372015	0.356942	0.31974	5	140186559	F	II	PCDHA4	TSS200	shore	TSS200-shore	chr5:140188014-140188986
cg22024931	0.504026	0.574844	0.861137	0.861424	0.539435	0.86128	0.321845	5	69371421	F	II	SMN1	Body	opensea	Body-opensea		rs541430414;rs560477374	37;50
cg16684184	0.0305968	0.021243	0.377549	0.329673	0.0259199	0.353611	0.327691	5	135415129	F	II		IGR	island	IGR-island	chr5:135415069-135415307	rs7706795	10
cg15320168	0.0749412	0.123247	0.456141	0.401545	0.0990941	0.428843	0.329749	5	140220895	F	II	PCDHA8	TSS200	shore	TSS200-shore	chr5:140222122-140223108	rs111298048;rs376396414;rs3756333	15;24;39
cg01955137	0.0408388	0.0429538	0.421941	0.328361	0.0418963	0.375151	0.333255	5	178986625	F	II	RUFY1	TSS200	island	TSS200-island	chr5:178986513-178986999	rs7703730;rs578117957;rs545325883;rs563783593	7;22;29;37
cg26514430	0.301784	0.184934	0.652449	0.509381	0.243359	0.580915	0.337556	5	140249080	F	II	PCDHA6	Body	island	Body-island	chr5:140248789-140249140	rs200485559;rs376431150;rs199564677;rs566327842;rs536846543;rs201504685	6;10;14;40;43;51
cg27586797	0.563081	0.637227	0.947618	0.937429	0.600154	0.942524	0.34237	5	13664584	R	II		IGR	opensea	IGR-opensea		rs570508566;rs870546;rs556027256;rs112548833;rs1105676	13;3;2;2;1
cg25694647	0.0122796	0.0069008	0.448258	0.274464	0.00959019	0.361361	0.351771	5	140700459	F	II	TAF7	TSS200	island	TSS200-island	chr5:140699898-140700495	rs565479382;rs569218035;rs375238383;rs551430242;rs10875595;rs373094101;rs553943542	3;9;12;22;30;41;44
cg03897860	0.062161	0.0143633	0.548856	0.243542	0.0382622	0.396199	0.357937	5	140186737	R	II	PCDHA2	Body	shore	Body-shore	chr5:140186792-140187268	rs568894389;rs116648173	2;1
cg26086899	0.0624168	0.0743157	0.555456	0.308903	0.0683663	0.43218	0.363813	5	140700676	F	II	TAF7	TSS1500	shore	TSS1500-shore	chr5:140699898-140700495
cg05457628	0.0336	0.0408734	0.442125	0.361825	0.0372367	0.401975	0.364738	5	178986728	R	I	RUFY1	TSS200	island	TSS200-island	chr5:178986513-178986999	rs190505263;rs560947490	51;24
cg11608150	0.0284618	0.0196997	0.390801	0.390693	0.0240807	0.390747	0.366666	5	135415948	R	I		IGR	shore	IGR-shore	chr5:135416204-135416475	rs375721444	1
cg20162679	0.119801	0.0284794	0.59331	0.294918	0.0741402	0.444114	0.369974	5	140186706	R	II	PCDHA4	5'UTR	shore	5'UTR-shore	chr5:140188014-140188986	rs4151680;rs372967091	51;49
cg03192273	0.197454	0.247352	0.586035	0.59934	0.222403	0.592688	0.370285	5	150618948	R	II		IGR	opensea	IGR-opensea
cg04056384	0.402101	0.459171	0.823443	0.782343	0.430636	0.802893	0.372257	5	140535469	R	II	PCDHB17	TSS200	shore	TSS200-shore	chr5:140536896-140537766	rs535460250;rs115842114	20;9
cg00124993	0.0181097	0.0210688	0.405092	0.390963	0.0195892	0.398028	0.378439	5	135416412	F	I	MIR886	TSS200	island	TSS200-island	chr5:135416204-135416475	rs559858088;rs527487348	38;44
cg20199595	0.01676	0.0118787	0.480652	0.317207	0.0143194	0.398929	0.38461	5	178986677	R	II	RUFY1	TSS200	island	TSS200-island	chr5:178986513-178986999	rs7703730;rs578117957;rs545325883;rs563783593;rs530944768	47;32;25;17;2
cg26516362	0.0243565	0.015781	0.448261	0.364444	0.0200687	0.406353	0.386284	5	178986906	F	I	RUFY1	5'UTR	island	5'UTR-island	chr5:178986513-178986999	rs550535077;rs568899310	3;41
cg19626725	0.0343553	0.0456285	0.475696	0.377228	0.0399919	0.426462	0.38647	5	178986131	F	II	RUFY1	TSS1500	shore	TSS1500-shore	chr5:178986513-178986999	rs556641196;rs575165375;rs565885331	30;42;51
cg01369220	0.407632	0.335429	0.815782	0.702673	0.37153	0.759227	0.387697	5	140248564	R	II	PCDHA7	Body	shore	Body-shore	chr5:140248789-140249140	rs192231;rs529775415	27;22
cg10528266	0.53621	0.521123	0.925129	0.908379	0.528666	0.916754	0.388088	5	914011	F	II	TRIP13	Body	shore	Body-shore	chr5:912494-912861	rs554214164;rs7705137	0;42
cg26023680	0.23767	0.103104	0.666315	0.454183	0.170387	0.560249	0.389862	5	140248424	F	II	PCDHA11	5'UTR	shore	5'UTR-shore	chr5:140248789-140249140	rs539900578;rs532271305;rs547590599	22;28;35
cg11289601	0.448699	0.440325	0.845826	0.823149	0.444512	0.834487	0.389975	5	119846010	F	II	PRR16	Body	opensea	Body-opensea		rs73264197;rs190754886;rs533953834	0;14;21
cg00308130	0.0738698	0.0534814	0.470919	0.440216	0.0636756	0.455567	0.391892	5	135415190	R	I		IGR	island	IGR-island	chr5:135415069-135415307
cg08977944	0.499122	0.499329	0.908585	0.877975	0.499226	0.89328	0.394055	5	40135180	F	II		IGR	opensea	IGR-opensea		rs533951277	18
cg06478886	0.0248707	0.048573	0.477395	0.392872	0.0367219	0.435134	0.398412	5	135416029	R	II		IGR	shore	IGR-shore	chr5:135416204-135416475	rs564360394	46
cg08058472	0.0106825	0.00855854	0.463842	0.358604	0.00962053	0.411223	0.401603	5	178986638	F	II	RUFY1	TSS200	island	TSS200-island	chr5:178986513-178986999	rs578117957;rs545325883;rs563783593;rs530944768;rs190505263	9;16;24;39;41
cg09029022	0.528919	0.57512	0.965415	0.946298	0.552019	0.955856	0.403837	5	23405574	F	II		IGR	opensea	IGR-opensea		rs188411891;rs570248307;rs73743441;rs571165639;rs76033163	0;1;34;36;41
cg09060608	0.0185994	0.0177082	0.447504	0.398845	0.0181538	0.423175	0.405021	5	178986726	R	II	RUFY1	TSS200	island	TSS200-island	chr5:178986513-178986999	rs530944768;rs190505263;rs560947490	51;49;22
cg24470900	0.498932	0.46219	0.895482	0.875687	0.480561	0.885584	0.405023	5	5038482	F	II	LINC01020	Body	opensea	Body-opensea		rs140459791;rs577902193;rs138240890;rs2561737	0;3;15;40
cg27273077	0.320648	0.219094	0.758259	0.597038	0.269871	0.677648	0.407777	5	140248474	F	II	PCDHA11	5'UTR	shore	5'UTR-shore	chr5:140248789-140249140
cg08745965	0.0136675	0.0219776	0.458807	0.393195	0.0178226	0.426001	0.408178	5	135416529	F	II	MIR886	TSS1500	shore	TSS1500-shore	chr5:135415069-135415307	rs71589303;rs9327740	7;18
cg18678645	0.0133641	0.0130142	0.47988	0.376234	0.0131892	0.428057	0.414867	5	135416331	R	II	MIR886	TSS200	island	TSS200-island	chr5:135416204-135416475	rs554848608;rs200849372;rs576316967	26;15;12
cg14579239	0.341781	0.43029	0.774873	0.832947	0.386036	0.80391	0.417874	5	140220822	R	II	PCDHA6	Body	shore	Body-shore	chr5:140221007-140221381	rs554606687	20
cg24904943	0.51093	0.515907	0.948498	0.928801	0.513418	0.938649	0.425231	5	7781077	F	II	ADCY2	Body	opensea	Body-opensea		rs138033950;rs111804633;rs547822686	0;27;46
cg23086363	0.501372	0.550475	0.949368	0.954677	0.525923	0.952022	0.426099	5	77871685	R	II	LHFPL2	5'UTR	opensea	5'UTR-opensea		rs552230120;rs151001482;rs185162252;rs140903059	38;23;8;1
cg26896946	0.0494667	0.0373338	0.473285	0.466645	0.0434002	0.469965	0.426565	5	135416405	F	I	MIR886	TSS200	island	TSS200-island	chr5:135416204-135416475	rs559858088;rs527487348	45;51
cg11852404	0.218583	0.165243	0.647693	0.593316	0.191913	0.620504	0.428591	5	135414858	R	II		IGR	shore	IGR-shore	chr5:135415069-135415307
cg25024993	0.271997	0.166973	0.713976	0.582467	0.219485	0.648221	0.428736	5	140248610	F	II	PCDHA7	Body	shore	Body-shore	chr5:140248789-140249140	rs547872988;rs74567119	12;17
cg02560085	0.300481	0.398924	0.806782	0.753078	0.349702	0.77993	0.430227	5	140220810	R	II	PCDHA6	Body	shore	Body-shore	chr5:140221007-140221381	rs554606687	8
cg22642909	0.33849	0.394054	0.796698	0.799197	0.366272	0.797948	0.431676	5	140220943	R	I	PCDHA6	Body	shore	Body-shore	chr5:140221007-140221381	rs111298048;rs376396414;rs3756333	35;26;11
cg12434362	0.243597	0.228516	0.759388	0.59447	0.236056	0.676929	0.440873	5	95419503	R	II		IGR	opensea	IGR-opensea		rs377499255;rs536276923	22;17
cg00080972	0.00883516	0.0170353	0.537029	0.370812	0.0129352	0.453921	0.440985	5	178986291	F	II	RUFY1	TSS1500	shore	TSS1500-shore	chr5:178986513-178986999	rs541604336;rs184141933;rs188468128;rs200911836	14;16;24;28
cg04481923	0.0124123	0.0133446	0.474288	0.43465	0.0128784	0.454469	0.441591	5	135416205	R	II	MIR886	Body	island	Body-island	chr5:135416204-135416475	rs538710441;rs553551499;rs572325590	38;18;2
cg18797653	0.113227	0.0850432	0.571222	0.531839	0.0991349	0.55153	0.452396	5	135416613	F	II	MIR886	TSS1500	shore	TSS1500-shore	chr5:135415069-135415307
cg06118287	0.0158676	0.0158035	0.520437	0.42902	0.0158356	0.474729	0.458893	5	178986559	F	II	RUFY1	TSS200	island	TSS200-island	chr5:178986513-178986999	rs554620340;rs574360439	1;7
cg12091708	0.297513	0.107257	0.743536	0.579115	0.202385	0.661325	0.45894	5	140248390	F	II	PCDHA11	5'UTR	shore	5'UTR-shore	chr5:140248789-140249140	rs374832846;rs576498570;rs543405019	1;18;32
cg22764044	0.0306701	0.0244632	0.556609	0.438383	0.0275666	0.497496	0.46993	5	178986830	F	II	RUFY1	1stExon	island	1stExon-island	chr5:178986513-178986999	rs142665481	49
cg25340688	0.0379617	0.0422887	0.542835	0.531368	0.0401252	0.537102	0.496977	5	135416398	F	I	MIR886	TSS200	island	TSS200-island	chr5:135416204-135416475
cg07158503	0.0103717	0.0242021	0.561555	0.468128	0.0172869	0.514842	0.497555	5	135415693	R	II		IGR	shore	IGR-shore	chr5:135416204-135416475	rs565279785;rs532638407;rs141726672	47;26;2
cg06536614	0.0187484	0.0231111	0.526166	0.513995	0.0209298	0.520081	0.499151	5	135416381	F	I	MIR886	TSS200	island	TSS200-island	chr5:135416204-135416475	rs577302824;rs533771522	7;13
cg15837280	0.0158249	0.0248645	0.542161	0.504835	0.0203447	0.523498	0.503153	5	135415258	R	II		IGR	island	IGR-island	chr5:135415069-135415307	rs534061156	8
cg02136620	0.0606006	0.0492061	0.615758	0.513846	0.0549034	0.564802	0.509899	5	178986620	F	II	RUFY1	TSS200	island	TSS200-island	chr5:178986513-178986999	rs541749938;rs7703730;rs578117957;rs545325883;rs563783593	0;12;27;34;42
cg14820908	0.0282033	0.0304018	0.609416	0.481797	0.0293025	0.545607	0.516304	5	178986412	F	II	RUFY1	TSS1500	shore	TSS1500-shore	chr5:178986513-178986999	rs180793555;rs548997245;rs567210046;rs7702303;rs546339218	7;8;17;24;35
cg21226059	0.0128146	0.00579104	0.588126	0.46873	0.00930284	0.528428	0.519125	5	178986404	F	II	RUFY1	TSS1500	shore	TSS1500-shore	chr5:178986513-178986999	rs180793555;rs548997245;rs567210046;rs7702303;rs546339218	15;16;25;32;43
cg19596110	0.0334542	0.121726	0.625352	0.577381	0.0775901	0.601367	0.523776	5	140221364	R	II	PCDHA6	Body	island	Body-island	chr5:140221007-140221381	rs541522208;rs142035337;rs144800443;rs148555729	42;33;24;11
cg25658438	0.0236187	0.0184989	0.604946	0.485343	0.0210588	0.545144	0.524085	5	178986372	F	II	RUFY1	TSS1500	shore	TSS1500-shore	chr5:178986513-178986999	rs180793555;rs548997245	47;48
cg00504705	0.0546174	0.144493	0.659463	0.632384	0.0995553	0.645923	0.546368	5	140221357	R	II	PCDHA6	Body	island	Body-island	chr5:140221007-140221381	rs541522208;rs142035337;rs144800443;rs148555729	35;26;17;4
cg11102724	0.0424939	0.0561057	0.596641	0.666281	0.0492998	0.631461	0.582161	5	150619039	R	II		IGR	opensea	IGR-opensea		rs72794132;rs168700	48;39
cg03776649	0.0605441	0.0782899	0.844474	0.809103	0.069417	0.826788	0.757371	5	125465533	R	II		IGR	opensea	IGR-opensea		rs141719832;rs559371034	32;2
cg16127900	0.797024	0.820342	0.101544	0.00694225	0.808683	0.054243	-0.75444	6	117150495	F	II	GPRC6A	TSS1500	opensea	TSS1500-opensea		rs544336263;rs79237905	24;32
cg27083089	0.768913	0.716257	0.0203005	0.0359922	0.742585	0.0281464	-0.714438	6	31322121	R	II	HLA-B	3'UTR	shore	3'UTR-shore	chr6:31323946-31325211	rs111301312;rs572049214;rs2428496	15;6;2
cg08762424	0.574699	0.556434	0.0726744	0.113262	0.565567	0.0929683	-0.472598	6	31275881	R	I		IGR	shore	IGR-shore	chr6:31276241-31276526	rs112667366;rs28520918;rs1618199;rs1634760	38;37;33;31
cg26968378	0.645056	0.785137	0.249212	0.322612	0.715097	0.285912	-0.429184	6	28447087	R	II		IGR	opensea	IGR-opensea
cg15598276	0.923373	0.927414	0.494911	0.506889	0.925394	0.5009	-0.424493	6	32948343	F	II	BRD2	Body	opensea	Body-opensea		rs149519248;rs565450285;rs532613425;rs137898499;rs200578995;rs149549323;rs144861747	0;6;10;16;28;31;42
cg08663935	0.415409	0.529649	0.06246	0.0483114	0.472529	0.0553857	-0.417143	6	74233515	F	II		IGR	island	IGR-island	chr6:74233268-74233546	rs112854933;rs545231521	39;40
cg22987868	0.936905	0.923401	0.512969	0.517792	0.930153	0.515381	-0.414773	6	36018533	F	II	MAPK14	Body	opensea	Body-opensea
cg13872627	0.829014	0.839189	0.451777	0.408139	0.834102	0.429958	-0.404144	6	31238036	R	II	HLA-C	Body	shore	Body-shore	chr6:31238852-31240120	rs41556321;rs2308628;rs41546713;rs41558713;rs1131014;rs1131015;rs61759945;rs41540117;rs2308622;rs72558149	51;47;37;36;29;28;17;11;9;2
cg12584458	0.550587	0.759147	0.209293	0.302054	0.654867	0.255674	-0.399193	6	28447107	R	II		IGR	opensea	IGR-opensea
cg03350138	0.469755	0.687392	0.151751	0.21704	0.578573	0.184395	-0.394178	6	28446794	F	II		IGR	opensea	IGR-opensea		rs186457462	33
cg17733104	0.896344	0.862369	0.497936	0.485812	0.879357	0.491874	-0.387483	6	136081144	R	II		IGR	opensea	IGR-opensea		rs571796569	43
cg17250082	0.503607	0.507415	0.106321	0.135042	0.505511	0.120682	-0.384829	6	31275875	R	II		IGR	shore	IGR-shore	chr6:31276241-31276526	rs3873388;rs112667366;rs28520918;rs1618199;rs1634760	50;32;31;27;25
cg17806717	0.809669	0.784765	0.405548	0.447331	0.797217	0.426439	-0.370778	6	32027519	R	II	TNXB	Body	opensea	Body-opensea
cg07636178	0.640357	0.275879	0.0783345	0.125956	0.458118	0.102145	-0.355973	6	26045534	R	II	HIST1H3C	TSS200	shore	TSS200-shore	chr6:26045644-26046033	rs559962083	29
cg02838148	0.893112	0.877926	0.562502	0.502572	0.885519	0.532537	-0.352982	6	170427114	F	II		IGR	shore	IGR-shore	chr6:170425782-170426113	rs560432817	34
cg06484167	0.905269	0.891527	0.52633	0.571632	0.898398	0.548981	-0.349417	6	27832180	R	II	HIST1H2AL	TSS1500	shore	TSS1500-shore	chr6:27833120-27833406
cg09002684	0.878833	0.861972	0.539084	0.504222	0.870403	0.521653	-0.348749	6	3293797	R	II	SLC22A23	Body	opensea	Body-opensea		rs71943732;rs74450452	48;1
cg20039512	0.834301	0.817128	0.49529	0.460484	0.825714	0.477887	-0.347827	6	168454303	F	I		IGR	opensea	IGR-opensea		rs184389931;rs3734892;rs554597319;rs3832454;rs112824121	1;19;20;24;31
cg09781987	0.887903	0.902619	0.553143	0.546378	0.895261	0.54976	-0.345501	6	4828434	R	II	CDYL	Body	opensea	Body-opensea		rs80073815;rs199882154;rs573250981	20;1;1
cg26865747	0.828823	0.733783	0.512792	0.359553	0.781303	0.436173	-0.345131	6	28601377	R	I		IGR	shore	IGR-shore	chr6:28602853-28603295
cg01792601	0.406728	0.55382	0.108426	0.165179	0.480274	0.136803	-0.343471	6	28446840	R	II		IGR	opensea	IGR-opensea		rs186457462	15
cg14629168	0.810215	0.764633	0.491699	0.39969	0.787424	0.445694	-0.34173	6	33673794	R	II	UQCC2	Body	opensea	Body-opensea		rs542328509;rs560880460;rs369424803;rs149485984	51;26;10;1
cg21427300	0.424678	0.529858	0.127513	0.152436	0.477268	0.139974	-0.337293	6	74233399	F	I		IGR	island	IGR-island	chr6:74233268-74233546	rs189590625	33
cg08269402	0.991103	0.983942	0.665823	0.644977	0.987523	0.6554	-0.332123	6	32549631	F	II	HLA-DRB1	Body	shelf	Body-shelf	chr6:32551851-32552331	rs72500538;rs36056209;rs72850244;rs143082263;rs9269811;rs41293159;rs41293164;rs9269812;rs9269813	0;5;7;11;18;32;36;39;50
cg08383695	0.470467	0.640247	0.288578	0.158444	0.555357	0.223511	-0.331846	6	10886346	F	II	SYCP2L	TSS1500	shore	TSS1500-shore	chr6:10887184-10887622	rs35084918	28
cg03518155	0.915427	0.925811	0.619122	0.558535	0.920619	0.588828	-0.331791	6	151628908	R	II	AKAP12	Body	opensea	Body-opensea		rs188760113;rs143592302	22;1
cg12420118	0.811541	0.801702	0.516549	0.446808	0.806621	0.481679	-0.324943	6	138836115	R	II	NHSL1	Body	opensea	Body-opensea		rs578074839;rs142316384	2;1
cg17585755	0.85191	0.906618	0.534142	0.581924	0.879264	0.558033	-0.321231	6	24332851	F	II	DCDC2	Body	opensea	Body-opensea		rs143518736;rs534207938	0;49
cg15387132	0.580649	0.266025	0.0674394	0.137326	0.423337	0.102383	-0.320955	6	26044204	R	II	HIST1H2BB	TSS1500	island	TSS1500-island	chr6:26044203-26044469	rs73387460;rs142366918;rs538257735;rs558594371;rs73387461;rs146811849;rs554892423	51;49;43;34;32;18;13
cg07701237	0.600257	0.278407	0.100451	0.142741	0.439332	0.121596	-0.317736	6	26044220	R	II	HIST1H2BB	TSS1500	island	TSS1500-island	chr6:26044203-26044469	rs558594371;rs73387461;rs146811849;rs554892423;rs575210453;rs540969819;rs138126122	50;48;34;29;14;9;5
cg04564003	0.687289	0.678045	0.385146	0.351421	0.682667	0.368284	-0.314383	6	41498325	F	II		IGR	opensea	IGR-opensea		rs565440276	0
cg21022792	0.875128	0.855455	0.570116	0.541575	0.865291	0.555845	-0.309446	6	29589798	R	II	GABBR1	Body	opensea	Body-opensea		rs140896697;rs55843444	2;1
cg14654363	0.807831	0.785543	0.57279	0.408671	0.796687	0.490731	-0.305956	6	28601443	R	I		IGR	shore	IGR-shore	chr6:28602853-28603295	rs116721800;rs115110528	38;12
cg23859785	0.464207	0.537635	0.191608	0.21279	0.500921	0.202199	-0.298722	6	30431634	F	I		IGR	island	IGR-island	chr6:30431562-30432325	rs562459233;rs116287286	22;29
cg03759229	0.742003	0.678832	0.483109	0.342122	0.710418	0.412616	-0.297802	6	28601417	R	I		IGR	shore	IGR-shore	chr6:28602853-28603295	rs116721800	12
cg13799242	0.494235	0.431956	0.207025	0.129007	0.463095	0.168016	-0.29508	6	126072671	F	II	HEY2	Body	shore	Body-shore	chr6:126068722-126071320	rs191390063;rs535983395	0;35
cg21953307	0.164812	0.522437	0.0553338	0.0436373	0.343624	0.0494856	-0.294139	6	74233640	F	II		IGR	shore	IGR-shore	chr6:74233268-74233546	rs11756668;rs186338405;rs556505234	14;16;27
cg10498083	0.565458	0.434824	0.238573	0.175659	0.500141	0.207116	-0.293025	6	30428323	R	II		IGR	shelf	IGR-shelf	chr6:30431562-30432325	rs542175184	10
cg08495017	0.818205	0.800951	0.546732	0.486566	0.809578	0.516649	-0.292929	6	112667708	F	II	RFPL4B	TSS1500	opensea	TSS1500-opensea		rs12203096;rs12203097	33;40
cg14137279	0.692198	0.593291	0.39055	0.327594	0.642745	0.359072	-0.283673	6	150738947	F	II		IGR	opensea	IGR-opensea
cg21903646	0.356967	0.52477	0.119078	0.195749	0.440868	0.157413	-0.283455	6	28447115	R	I		IGR	opensea	IGR-opensea
cg16027412	0.406644	0.391232	0.1505	0.0824103	0.398938	0.116455	-0.282483	6	138820688	F	II	NHSL1	TSS200	opensea	TSS200-opensea		rs56056246;rs56207206;rs68077305	36;37;37
cg27635394	0.505636	0.197962	0.0478247	0.0969838	0.351799	0.0724042	-0.279394	6	26043820	F	II	HIST1H2BB	1stExon	shore	1stExon-shore	chr6:26044203-26044469	rs151259814;rs200869185	11;13
cg22497095	0.802183	0.797947	0.614016	0.440516	0.800065	0.527266	-0.272799	6	28601375	R	I		IGR	shore	IGR-shore	chr6:28602853-28603295
cg09681335	0.22934	0.391902	0.0378802	0.0400106	0.310621	0.0389454	-0.271676	6	74233510	F	I		IGR	island	IGR-island	chr6:74233268-74233546	rs112854933;rs545231521	44;45
cg20751698	0.335194	0.35044	0.0901464	0.0522317	0.342817	0.071189	-0.271628	6	159673891	F	II	FNDC1	Body	opensea	Body-opensea		rs193004930;rs533757899;rs12210920	1;16;30
cg27535677	0.843922	0.763961	0.597778	0.467543	0.803941	0.532661	-0.27128	6	28601365	R	I		IGR	shore	IGR-shore	chr6:28602853-28603295
cg21159239	0.433786	0.406861	0.125937	0.172539	0.420324	0.149238	-0.271086	6	111998980	F	II	FYN	Body	opensea	Body-opensea		rs540847893;rs142338562;rs2344706;rs542060184	16;22;40;50
cg17629488	0.922301	0.919573	0.664472	0.635879	0.920937	0.650176	-0.270761	6	34091589	F	II	GRM4	Body	opensea	Body-opensea		rs558004819;rs531907353;rs58502241	0;1;26
cg10940969	0.381578	0.397882	0.135159	0.104088	0.38973	0.119624	-0.270106	6	80176276	F	II		IGR	opensea	IGR-opensea		rs183331736;rs2629470;rs558748779	1;13;29
cg04842934	0.733851	0.842466	0.536559	0.511241	0.788159	0.5239	-0.264259	6	32757870	F	II		IGR	opensea	IGR-opensea		rs77399462;rs556397054;rs559025418	0;0;29
cg12763978	0.859371	0.826578	0.677471	0.486265	0.842974	0.581868	-0.261106	6	28601519	F	II		IGR	shore	IGR-shore	chr6:28602853-28603295	rs568906409;rs113018664	17;22
cg23525438	0.448626	0.315963	0.102828	0.142837	0.382294	0.122833	-0.259462	6	17016226	R	I		IGR	opensea	IGR-opensea		rs549335136;rs569465524;rs549569196	45;31;19
cg17596316	0.365112	0.273843	0.0497474	0.071401	0.319478	0.0605742	-0.258903	6	138820714	F	II	NHSL1	TSS200	opensea	TSS200-opensea		rs56056246;rs56207206;rs68077305;rs547172298	10;11;11;49
cg03203155	0.839113	0.807615	0.592139	0.565501	0.823364	0.57882	-0.244544	6	28709803	R	II		IGR	opensea	IGR-opensea		rs138850862	1
cg07017437	0.918478	0.894104	0.772238	0.552958	0.906291	0.662598	-0.243693	6	28601271	R	II		IGR	shore	IGR-shore	chr6:28602853-28603295	rs542177854	24
cg24710520	0.795996	0.786423	0.549493	0.54788	0.791209	0.548686	-0.242523	6	31237199	F	II	HLA-C	Body	shore	Body-shore	chr6:31238852-31240120	rs281860589;rs527842025;rs9264596;rs9264597;rs17881458;rs550578214	1;18;31;34;38;51
cg23238119	0.812909	0.813665	0.522422	0.620967	0.813287	0.571695	-0.241592	6	74009041	F	I	C6orf147	Body	island	Body-island	chr6:74008820-74009456
cg18433519	0.282398	0.31226	0.0676631	0.046457	0.297329	0.0570601	-0.240269	6	24646494	F	II	KIAA0319	TSS1500	island	TSS1500-island	chr6:24645931-24646591	rs6456625;rs71544277;rs574478078;rs369023047	10;10;29;46
cg02447304	0.445082	0.239323	0.0736217	0.134042	0.342203	0.103832	-0.238371	6	74024628	F	I		IGR	island	IGR-island	chr6:74024402-74025020	rs151196944;rs527564394	39;44
cg07180897	0.881453	0.816748	0.62604	0.59803	0.8491	0.612035	-0.237065	6	32729130	F	II	HLA-DQB2	Body	shore	Body-shore	chr6:32729342-32729877	rs144633728	51
cg13694461	0.38727	0.382051	0.123565	0.175028	0.384661	0.149296	-0.235365	6	30431590	R	I		IGR	island	IGR-island	chr6:30431562-30432325	rs59168158;rs538874981;rs373266083;rs568930027	13;11;7;1
cg23853861	0.82266	0.855835	0.632978	0.581453	0.839248	0.607216	-0.232032	6	10720455	F	I		IGR	shelf	IGR-shelf	chr6:10723022-10723609	rs138844032;rs142875514	1;44
cg24990490	0.896418	0.847307	0.652972	0.628656	0.871863	0.640814	-0.231049	6	57447898	F	II	PRIM2	Body	opensea	Body-opensea		rs531794786;rs78266434;rs550355076;rs568980491;rs539053300;rs551390681	0;17;22;31;41;42
cg26913710	0.271584	0.262129	0.0406784	0.0421125	0.266856	0.0413954	-0.225461	6	52441888	F	I	TRAM2-AS1	TSS1500	shore	TSS1500-shore	chr6:52441269-52441793	rs539984068;rs548386901	1;40
cg18276069	0.285774	0.266044	0.0343545	0.0714429	0.275909	0.0528987	-0.22301	6	30431592	R	I		IGR	island	IGR-island	chr6:30431562-30432325	rs59168158;rs538874981;rs373266083;rs568930027	15;13;9;3
cg15226648	0.92906	0.899237	0.666804	0.7156	0.914149	0.691202	-0.222947	6	122273447	F	II		IGR	opensea	IGR-opensea		rs144298783;rs190283273;rs562774633;rs547114973	2;20;47;50
cg05685892	0.889795	0.917247	0.660953	0.715343	0.903521	0.688148	-0.215373	6	30421091	R	I		IGR	shore	IGR-shore	chr6:30418844-30419630	rs72502524;rs72502525;rs555882670	46;11;2
cg15242449	0.359613	0.195209	0.0680133	0.0639803	0.277411	0.0659968	-0.211414	6	17016484	R	II		IGR	opensea	IGR-opensea		rs569342561;rs531989281;rs141991028	46;14;8
cg20143970	0.855539	0.81818	0.64754	0.604378	0.836859	0.625959	-0.2109	6	323570	R	II	DUSP22	Body	opensea	Body-opensea		rs535288983	2
cg09043250	0.909114	0.905989	0.712014	0.706099	0.907551	0.709057	-0.198495	6	27831707	F	II	HIST1H2AL	TSS1500	shore	TSS1500-shore	chr6:27833120-27833406	rs182429839;rs73386632;rs550700221;rs140578400	0;1;37;43
cg23658834	0.183257	0.233065	0.0241735	0.0296286	0.208161	0.026901	-0.18126	6	30431596	R	I		IGR	island	IGR-island	chr6:30431562-30432325	rs59168158;rs538874981;rs373266083;rs568930027;rs150736782	19;17;13;7;2
cg01171339	0.890934	0.91778	0.714603	0.743108	0.904357	0.728855	-0.175502	6	27831894	R	II	HIST1H2AL	TSS1500	shore	TSS1500-shore	chr6:27833120-27833406	rs573504888	30
cg18428180	0.215587	0.186222	0.0239469	0.0286651	0.200904	0.026306	-0.174598	6	24646492	F	I	KIAA0319	TSS1500	island	TSS1500-island	chr6:24645931-24646591	rs6456625;rs71544277;rs574478078;rs369023047	12;12;31;48
cg19579217	0.876551	0.922985	0.70714	0.758326	0.899768	0.732733	-0.167036	6	10720630	R	I		IGR	shelf	IGR-shelf	chr6:10723022-10723609	rs544076515;rs565466766;rs73438121;rs112360653;rs559997645	49;48;19;15;5
cg20819345	0.888043	0.915401	0.753259	0.729141	0.901722	0.7412	-0.160522	6	78590360	F	II	MEI4	Body	opensea	Body-opensea		rs537974212;rs7776253	1;39
cg06918239	0.164604	0.267911	0.0788486	0.0463472	0.216257	0.0625979	-0.153659	6	30815985	R	II		IGR	opensea	IGR-opensea		rs2844664;rs2844663	42;36
cg11519760	0.122095	0.228649	0.036478	0.0490005	0.175372	0.0427393	-0.132633	6	170597494	R	I	DLL1	Body	island	Body-island	chr6:170597246-170597499	rs201764695;rs200138835;rs141302028	51;6;4
cg02166851	0.218752	0.185849	0.0689657	0.0708917	0.202301	0.0699287	-0.132372	6	30815976	R	II		IGR	opensea	IGR-opensea		rs2844664;rs2844663	33;27
cg04466022	0.223619	0.128093	0.044186	0.0481653	0.175856	0.0461757	-0.12968	6	37618123	F	I	MDGA1	Body	island	Body-island	chr6:37617863-37618147	rs552178539;rs565538332	22;25
cg13916762	0.16537	0.109637	0.0240528	0.0287245	0.137503	0.0263886	-0.111115	6	138820684	R	II	NHSL1	TSS200	opensea	TSS200-opensea		rs147156359;rs574139762;rs548329090	43;5;1
cg06320936	0.0137295	0.029797	0.167984	0.0854959	0.0217633	0.12674	0.104976	6	31803094	R	II	C6orf48	5'UTR	shore	5'UTR-shore	chr6:31802598-31802823	rs571492964;rs543511969;rs17201241	49;32;22
cg12776061	0.832742	0.816094	0.947759	0.924914	0.824418	0.936336	0.111918	6	33163428	F	II	RXRB	Body	shelf	Body-shelf	chr6:33159991-33160263	rs6531	23
cg10507304	0.0645769	0.0282525	0.144233	0.183881	0.0464147	0.164057	0.117642	6	27637520	F	II		IGR	opensea	IGR-opensea		rs144338750	34
cg15225267	0.0231176	0.0308131	0.141274	0.154103	0.0269653	0.147689	0.120723	6	31276187	F	II		IGR	shore	IGR-shore	chr6:31276241-31276526	rs1634758;rs140669080;rs6911422;rs17198965;rs75036475	13;18;35;36;37
cg02005873	0.0799453	0.0583733	0.186216	0.195035	0.0691593	0.190625	0.121466	6	10385839	R	II		IGR	shore	IGR-shore	chr6:10383525-10384114	rs539855714;rs557846274	47;10
cg13196879	0.0783792	0.062619	0.252387	0.208672	0.0704991	0.230529	0.16003	6	30071427	F	II	TRIM31	Body	island	Body-island	chr6:30071225-30071428	rs142152030	24
cg00387872	0.796896	0.769556	0.958319	0.931578	0.783226	0.944949	0.161723	6	25731330	F	II		IGR	shore	IGR-shore	chr6:25732692-25732957	rs12529272;rs183178153;rs9393659	12;27;28
cg00588198	0.692697	0.8224	0.946885	0.924624	0.757548	0.935754	0.178206	6	29648452	F	II		IGR	opensea	IGR-opensea		rs3129057;rs114013701	16;38
cg17707550	0.723635	0.746101	0.930446	0.898948	0.734868	0.914697	0.179829	6	153380415	R	II	RGS17	5'UTR	opensea	5'UTR-opensea		rs183361936;rs554328846;rs569874215;rs533722540;rs558839563	48;13;11;5;1
cg12296550	0.743533	0.725013	0.936161	0.907754	0.734273	0.921958	0.187685	6	32728862	R	II	HLA-DQB2	Body	shore	Body-shore	chr6:32729342-32729877	rs551555533	49
cg27624424	0.678844	0.729628	0.901153	0.883466	0.704236	0.89231	0.188073	6	160112604	R	II	SOD2	Body	shore	Body-shore	chr6:160113557-160114863	rs5746108;rs2758339;rs5746107	46;22;20
cg10785505	0.129011	0.113369	0.266994	0.354403	0.12119	0.310699	0.189509	6	167070428	F	II	RPS6KA2	Body	opensea	Body-opensea		rs537687190;rs550009996	40;48
cg24100841	0.682963	0.786115	0.925389	0.924499	0.734539	0.924944	0.190405	6	29649024	F	II		IGR	opensea	IGR-opensea		rs112470363;rs3129054	25;32
cg08076125	0.0968391	0.0833296	0.274104	0.288774	0.0900844	0.281439	0.191355	6	146350230	F	II	GRM1	5'UTR	shore	5'UTR-shore	chr6:146350522-146350780	rs554635801;rs114911615;rs2073287;rs543589745	14;30;34;46
cg08314980	0.0976911	0.0841397	0.262229	0.305904	0.0909154	0.284067	0.193151	6	168609640	R	II		IGR	shelf	IGR-shelf	chr6:168613132-168613346	rs79378856;rs9654563;rs566622741;rs533988000;rs555456810;rs117085678;rs538459973	42;40;39;36;15;2;1
cg20228636	0.681841	0.839834	0.949751	0.958412	0.760837	0.954082	0.193244	6	29648525	F	II		IGR	opensea	IGR-opensea		rs141767002;rs2747431	10;39
cg18845950	0.0285028	0.0128317	0.178962	0.251389	0.0206672	0.215175	0.194508	6	31276434	R	I		IGR	island	IGR-island	chr6:31276241-31276526	rs9264960;rs9264961;rs17192631;rs529356510;rs9264962	40;39;24;9;1
cg03449857	0.695496	0.817147	0.958907	0.948173	0.756321	0.95354	0.197219	6	29648623	F	II		IGR	opensea	IGR-opensea
cg17172308	0.0442546	0.0705956	0.232143	0.281463	0.0574251	0.256803	0.199378	6	168533631	R	I		IGR	shelf	IGR-shelf	chr6:168529982-168530307	rs117263735	1
cg22494932	0.674081	0.771763	0.939258	0.924619	0.722922	0.931938	0.209016	6	29648379	F	I		IGR	opensea	IGR-opensea		rs143550378;rs365052;rs17184563;rs558633480	3;19;32;34
cg05419812	0.0236543	0.022415	0.235149	0.231767	0.0230346	0.233458	0.210423	6	31276437	R	I		IGR	island	IGR-island	chr6:31276241-31276526	rs9264960;rs9264961;rs17192631;rs529356510;rs9264962	43;42;27;12;4
cg18904161	0.72776	0.651124	0.932871	0.8724	0.689442	0.902635	0.213194	6	137398100	R	II		IGR	opensea	IGR-opensea		rs116692776;rs186790702	30;5
cg23283839	0.0835872	0.108002	0.316667	0.304878	0.0957948	0.310773	0.214978	6	158939381	R	II		IGR	shore	IGR-shore	chr6:158937285-158937491	rs78857025;rs138645711;rs142065837	46;44;6
cg26725201	0.656771	0.626233	0.849778	0.888787	0.641502	0.869283	0.227781	6	3023598	R	I		IGR	opensea	IGR-opensea		rs74571545;rs74756259;rs550805245;rs201831525	35;34;30;23
cg16885113	0.653467	0.795933	0.960145	0.947313	0.7247	0.953729	0.229029	6	29648507	F	II		IGR	opensea	IGR-opensea		rs141767002	28
cg07984380	0.0245103	0.02337	0.296563	0.243378	0.0239402	0.269971	0.24603	6	32547019	F	II	HLA-DRB1	Body	opensea	Body-opensea		rs35287346;rs9269700;rs558011976;rs570602055;rs9269701;rs34695978;rs71540434	0;1;20;29;34;41;44
cg11938672	0.663678	0.668731	0.927851	0.911381	0.666205	0.919616	0.253411	6	170055155	F	II	WDR27	Body	opensea	Body-opensea		rs58582257	44
cg15570656	0.596457	0.764307	0.942811	0.936146	0.680382	0.939479	0.259097	6	29648628	F	II		IGR	opensea	IGR-opensea
cg11383134	0.559786	0.739225	0.924184	0.900221	0.649506	0.912203	0.262697	6	29648590	F	I		IGR	opensea	IGR-opensea		rs114184656	23
cg03198009	0.471897	0.624477	0.83336	0.811774	0.548187	0.822567	0.27438	6	29648604	F	I		IGR	opensea	IGR-opensea		rs114184656	9
cg25302370	0.0168446	0.0328549	0.367583	0.232123	0.0248497	0.299853	0.275003	6	88117530	F	II	C6orf165	TSS200	shore	TSS200-shore	chr6:88117707-88118363	rs555640748;rs113334615	22;23
cg21373890	0.590762	0.59561	0.873595	0.867374	0.593186	0.870484	0.277298	6	152722114	R	II	SYNE1	Body	opensea	Body-opensea		rs17364983;rs78768981;rs145115656	43;25;1
cg03741869	0.539215	0.628617	0.861465	0.861677	0.583916	0.861571	0.277655	6	23125979	F	II		IGR	opensea	IGR-opensea		rs544699050;rs550529168;rs58904887;rs58173067;rs529317267;rs192889925	0;9;22;22;36;37
cg18322025	0.664596	0.5941	0.935144	0.883551	0.629348	0.909347	0.279999	6	170055332	F	II	WDR27	Body	shelf	Body-shelf	chr6:170059237-170059586	rs560777236	14
cg19585676	0.636693	0.600537	0.913696	0.919435	0.618615	0.916566	0.29795	6	29913343	R	II	HLA-A	3'UTR	shore	3'UTR-shore	chr6:29910202-29911367	rs200062476;rs1061235;rs578027483;rs13395	51;47;2;1
cg04837020	0.644261	0.5739	0.917766	0.899021	0.60908	0.908394	0.299313	6	88513713	R	II		IGR	opensea	IGR-opensea		rs543425301;rs547559439	33;24
cg02090877	0.248545	0.172776	0.534379	0.512436	0.21066	0.523407	0.312747	6	8482345	R	II	LOC100506207	Body	opensea	Body-opensea		rs537425593	35
cg25742909	0.412725	0.352413	0.680861	0.71188	0.382569	0.69637	0.313801	6	88117213	R	II	C6orf165	TSS1500	shore	TSS1500-shore	chr6:88117707-88118363	rs181446501;rs532242660;rs547548828	32;11;4
cg07134666	0.52407	0.689725	0.937626	0.916867	0.606898	0.927247	0.320349	6	29648400	F	I		IGR	opensea	IGR-opensea		rs17184563;rs558633480	11;13
cg07414487	0.438784	0.468559	0.77114	0.778569	0.453672	0.774854	0.321183	6	31107186	R	II	PSORS1C1	Body	opensea	Body-opensea		rs539935873;rs1265093	43;1
cg15752756	0.037314	0.0420652	0.434801	0.296612	0.0396896	0.365706	0.326017	6	32634481	F	II	HLA-DQB1	TSS200	shore	TSS200-shore	chr6:32632158-32633027	rs9274525;rs9274526;rs9274527;rs281860823;rs281860822;rs71542466;rs28746851;rs9274528;rs9274529	1;4;9;16;22;24;25;27;33
cg09949906	0.0280501	0.0335948	0.383959	0.364362	0.0308225	0.37416	0.343338	6	32552350	R	I	HLA-DRB1	Body	shore	Body-shore	chr6:32551851-32552331	rs9269973;rs9269974;rs115170333;rs9269975;rs566656642	45;39;30;22;13
cg10282695	0.59723	0.539342	0.934619	0.890504	0.568286	0.912562	0.344276	6	33236989	F	II	VPS52	Body	shelf	Body-shelf	chr6:33239326-33240099	rs142728800;rs573141460;rs540410872;rs555471149;rs185306158;rs544215160	0;1;11;39;44;48
cg10296382	0.523209	0.522866	0.900451	0.863066	0.523037	0.881759	0.358722	6	4518960	F	II		IGR	opensea	IGR-opensea		rs115364648;rs181495342	0;42
cg00216680	0.0389395	0.00512899	0.436084	0.326783	0.0220342	0.381434	0.359399	6	88117358	R	II	C6orf165	TSS1500	shore	TSS1500-shore	chr6:88117707-88118363
cg22005089	0.208345	0.207507	0.622175	0.515089	0.207926	0.568632	0.360706	6	168397774	R	II	KIF25-AS1	TSS200	opensea	TSS200-opensea		rs559963853;rs527562315	50;3
cg02774282	0.375327	0.406689	0.751095	0.762285	0.391008	0.75669	0.365682	6	109615419	R	II	CCDC162	TSS200	shelf	TSS200-shelf	chr6:109611449-109612230	rs532075636;rs568547900	2;1
cg13835168	0.473617	0.697676	0.946279	0.959913	0.585647	0.953096	0.367449	6	29648756	F	II		IGR	opensea	IGR-opensea		rs369674623;rs146035947;rs416560	0;16;29
cg09831645	0.038185	0.0428052	0.48937	0.358137	0.0404951	0.423753	0.383258	6	88117310	R	II	C6orf165	TSS1500	shore	TSS1500-shore	chr6:88117707-88118363	rs535745055;rs559256766;rs530033285	49;35;22
cg02439483	0.517882	0.508857	0.928587	0.873337	0.51337	0.900962	0.387592	6	97097496	R	II		IGR	opensea	IGR-opensea		rs76136938	1
cg05724777	0.0618085	0.0466887	0.428159	0.455707	0.0542486	0.441933	0.387684	6	32634362	R	I	HLA-DQB1	1stExon	shore	1stExon-shore	chr6:32632158-32633027	rs1049059;rs372512148;rs575475309;rs3891176;rs1049058;rs36222416;rs3189152;rs1049057;rs1049072	51;48;47;46;33;25;23;14;9
cg12790645	0.452623	0.588885	0.939935	0.890547	0.520754	0.915241	0.394487	6	52751797	R	II		IGR	opensea	IGR-opensea		rs561315239;rs11403088	4;3
cg06873483	0.55653	0.586563	0.976058	0.961641	0.571546	0.968849	0.397303	6	30761762	R	II		IGR	opensea	IGR-opensea		rs565566655;rs3094112	43;30
cg07564979	0.290068	0.204688	0.627878	0.662063	0.247378	0.64497	0.397592	6	32451079	F	II		IGR	opensea	IGR-opensea		rs6926983;rs546355514;rs201052980;rs529141819	0;1;27;36
cg20564865	0.493913	0.501948	0.909379	0.893286	0.49793	0.901333	0.403402	6	31096861	R	II	PSORS1C1	5'UTR	opensea	5'UTR-opensea		rs116772142	1
cg02941028	0.55539	0.515163	0.972301	0.911541	0.535277	0.941921	0.406645	6	143447596	R	II	AIG1	Body	opensea	Body-opensea		rs547981797;rs146933540;rs117484986	46;34;1
cg21037348	0.506297	0.550884	0.93851	0.933916	0.528591	0.936213	0.407622	6	255877	F	II		IGR	opensea	IGR-opensea		rs117378759;rs75480688;rs564013835;rs143732186	0;1;41;46
cg06559318	0.323529	0.25578	0.714482	0.716722	0.289655	0.715602	0.425947	6	32526260	F	I	HLA-DRB6	Body	opensea	Body-opensea		rs28679786;rs549069478;rs567669160;rs114133813	12;15;23;40
cg00034338	0.526771	0.508121	0.948847	0.941252	0.517446	0.94505	0.427604	6	143386398	F	II	AIG1	Body	opensea	Body-opensea		rs577162066	1
cg23728836	0.105081	0.107653	0.574218	0.556718	0.106367	0.565468	0.459101	6	32518160	R	II		IGR	opensea	IGR-opensea		rs112532723;rs68117616;rs112004746;rs111631740	11;10;7;1
cg02167203	0.442834	0.0958235	0.814027	0.650942	0.269329	0.732484	0.463156	6	41068553	R	II	NFYA	3'UTR	island	3'UTR-island	chr6:41068475-41069343	rs141680518;rs189832646;rs575547081;rs72856260	48;47;44;14
cg06919231	0.372606	0.340461	0.886	0.766323	0.356533	0.826162	0.469629	6	2432284	F	II		IGR	opensea	IGR-opensea		rs74389992;rs575478279	0;3
cg08041448	0.346079	0.372102	0.914887	0.822495	0.35909	0.868691	0.509601	6	29648901	R	I		IGR	opensea	IGR-opensea		rs2747432	8
cg25069157	0.00821007	0.00718944	0.555093	0.48396	0.00769975	0.519527	0.511827	6	44102572	F	II	TMEM63B	Body	opensea	Body-opensea		rs3841315;rs551299979;rs138352932;rs530562381	1;29;45;51
cg13353717	0.108526	0.0658318	0.64085	0.593494	0.0871791	0.617172	0.529993	6	32634276	F	II	HLA-DQB1	1stExon	shore	1stExon-shore	chr6:32632158-32633027	rs12722106;rs200162904;rs1130366;rs1130373;rs1049062;rs1049061;rs574506463;rs1049060;rs1049059;rs372512148;rs575475309;rs3891176	6;22;24;25;26;27;28;30;37;40;41;42
cg22348183	0.415325	0.275871	0.897606	0.881241	0.345598	0.889423	0.543825	6	27745218	F	II		IGR	opensea	IGR-opensea		rs186453670	13
cg24638099	0.103477	0.147787	0.71392	0.699087	0.125632	0.706504	0.580872	6	32526027	R	I	HLA-DRB6	Body	opensea	Body-opensea		rs186413375;rs112276558;rs377533335;rs191239160;rs566775437;rs534227738;rs186648552;rs187792322;rs150543195	48;46;44;37;36;34;33;8;1
cg26033510	0.0238731	0.0291221	0.913835	0.941896	0.0264976	0.927865	0.901368	6	110147565	F	II		IGR	opensea	IGR-opensea		rs35095488	0
cg11120115	0.940469	0.920924	0.133966	0.112398	0.930697	0.123182	-0.807515	7	98649861	R	I	SMURF1	Body	opensea	Body-opensea		rs550433622;rs145773011	34;1
cg12950816	0.8744	0.740663	0.15241	0.258089	0.807531	0.205249	-0.602282	7	1198977	F	I	ZFAND2A	5'UTR	island	5'UTR-island	chr7:1198965-1200144	rs59676244;rs566882977	8;31
cg13334687	0.806641	0.75974	0.303036	0.231011	0.78319	0.267023	-0.516167	7	63384508	F	II		IGR	shelf	IGR-shelf	chr7:63386608-63386885	rs542528901	2
cg15871419	0.85547	0.811835	0.383859	0.266654	0.833652	0.325256	-0.508396	7	149232512	R	II		IGR	opensea	IGR-opensea		rs569991568;rs535516924	26;2
cg06491590	0.710735	0.694178	0.221579	0.17784	0.702456	0.19971	-0.502747	7	4855406	F	II	RADIL	Body	shore	Body-shore	chr7:4855990-4856212	rs141529473;rs1387561;rs563754446	0;6;32
cg14485097	0.527739	0.611036	0.068037	0.0742503	0.569387	0.0711436	-0.498244	7	4671479	F	II		IGR	opensea	IGR-opensea		rs114659408	15
cg05779406	0.935172	0.87574	0.452673	0.400275	0.905456	0.426474	-0.478982	7	1198841	F	II	ZFAND2A	5'UTR	shore	5'UTR-shore	chr7:1198965-1200144	rs78515943;rs6463493;rs6964037;rs557215636	20;31;36;48
cg07673020	0.713912	0.907206	0.342614	0.352282	0.810559	0.347448	-0.463111	7	42896801	R	II		IGR	opensea	IGR-opensea		rs141917272	48
cg11021078	0.759383	0.596682	0.245376	0.188096	0.678033	0.216736	-0.461297	7	56359051	R	II		IGR	shelf	IGR-shelf	chr7:56355508-56355798	rs569973297	1
cg12140867	0.964963	0.919748	0.509442	0.465779	0.942356	0.48761	-0.454745	7	155100546	F	II	INSIG1	3'UTR	opensea	3'UTR-opensea		rs73731778;rs141254475;rs116057319	0;13;23
cg23975887	0.884412	0.882422	0.459966	0.410788	0.883417	0.435377	-0.44804	7	56516504	F	II	LOC650226	TSS1500	shore	TSS1500-shore	chr7:56515585-56515864	rs185101530;rs140949444;rs557444987;rs569167248	0;13;34;35
cg13839829	0.822639	0.706752	0.382481	0.292933	0.764696	0.337707	-0.426989	7	57438732	R	II		IGR	opensea	IGR-opensea		rs142876794;rs571601244	10;2
cg08711369	0.763603	0.622243	0.288329	0.248586	0.692923	0.268457	-0.424465	7	57411514	R	II		IGR	opensea	IGR-opensea
cg13990960	0.800926	0.75008	0.400127	0.306683	0.775503	0.353405	-0.422099	7	57483673	R	II		IGR	shore	IGR-shore	chr7:57484168-57485070
cg00736622	0.956796	0.955108	0.55591	0.531808	0.955952	0.543859	-0.412093	7	55461668	R	II	LANCL2	Body	opensea	Body-opensea		rs114369865	1
cg08799000	0.838947	0.859894	0.374748	0.503794	0.849421	0.439271	-0.410149	7	68395155	R	II		IGR	opensea	IGR-opensea		rs181359196	45
cg01055279	0.771291	0.665923	0.328258	0.311463	0.718607	0.319861	-0.398746	7	149534440	F	II	ZNF862	TSS1500	shore	TSS1500-shore	chr7:149535243-149536037	rs190235620;rs78101208;rs555235314;rs554351725;rs574614561	0;1;14;18;36
cg15839797	0.672031	0.675959	0.255084	0.296137	0.673995	0.27561	-0.398385	7	67130447	R	II		IGR	opensea	IGR-opensea		rs150357723	49
cg20241816	0.936528	0.911111	0.533945	0.528239	0.923819	0.531092	-0.392727	7	671244	F	II	PRKAR1B	Body	opensea	Body-opensea		rs115569574;rs188901299	0;1
cg19616851	0.834849	0.807982	0.469127	0.391121	0.821415	0.430124	-0.391291	7	63363811	R	II		IGR	shelf	IGR-shelf	chr7:63361126-63361493	rs538692021;rs192043652	40;17
cg13076220	0.867926	0.883513	0.520251	0.467405	0.87572	0.493828	-0.381892	7	130004849	F	II	CPA5	Body	opensea	Body-opensea		rs79171148	0
cg25879142	0.45034	0.47231	0.0929286	0.0680819	0.461325	0.0805053	-0.38082	7	4671391	F	II		IGR	opensea	IGR-opensea
cg03264503	0.906778	0.932223	0.499712	0.581322	0.9195	0.540517	-0.378984	7	68084545	F	II		IGR	opensea	IGR-opensea		rs563221095	0
cg21549161	0.754204	0.691284	0.313411	0.377224	0.722744	0.345317	-0.377427	7	67722023	R	II		IGR	opensea	IGR-opensea
cg06385380	0.87947	0.900085	0.450482	0.575456	0.889778	0.512969	-0.376809	7	48887585	F	II		IGR	island	IGR-island	chr7:48887509-48887818	rs545893526;rs183463151;rs6967127;rs540901121;rs6952299;rs1990076;rs543408102	0;21;26;37;40;42;49
cg10252647	0.646893	0.770107	0.364909	0.300468	0.7085	0.332688	-0.375811	7	57214287	R	II		IGR	opensea	IGR-opensea		rs554495897;rs148884365;rs4418295	33;31;24
cg17468386	0.905304	0.907635	0.564708	0.502792	0.90647	0.53375	-0.37272	7	50615482	R	II	DDC	5'UTR	opensea	5'UTR-opensea		rs183282099;rs2329371;rs73123283;rs185652604;rs376517499;rs190058677	46;44;38;26;2;1
cg15947598	0.517073	0.524896	0.153552	0.149784	0.520985	0.151668	-0.369317	7	4671260	F	II		IGR	opensea	IGR-opensea		rs140667746;rs570481838;rs115881819	3;4;8
cg00787055	0.73982	0.624634	0.337429	0.291793	0.682227	0.314611	-0.367617	7	63562162	F	II		IGR	shore	IGR-shore	chr7:63560419-63561064	rs533103640;rs549758530;rs55920806	37;40;44
cg14164032	0.861559	0.888053	0.539995	0.477488	0.874806	0.508742	-0.366064	7	116438379	R	II	MET	3'UTR	opensea	3'UTR-opensea		rs14456	1
cg09825839	0.837253	0.737698	0.448433	0.394775	0.787475	0.421604	-0.365871	7	63709399	R	II	ZNF679	ExonBnd	opensea	ExonBnd-opensea		rs182240624	39
cg20306025	0.887417	0.725427	0.489927	0.398203	0.806422	0.444065	-0.362357	7	57207952	F	II	ZNF479	TSS1500	opensea	TSS1500-opensea		rs549968044;rs568386785;rs147020101	0;36;49
cg08165339	0.882475	0.745407	0.507674	0.408405	0.813941	0.45804	-0.355901	7	67741356	R	II		IGR	opensea	IGR-opensea		rs564341732;rs145254929;rs149130222;rs146320588	46;43;28;2
cg03867429	0.501747	0.422817	0.168741	0.0542757	0.462282	0.111508	-0.350773	7	57483183	F	II		IGR	shore	IGR-shore	chr7:57484168-57485070	rs562634446;rs574677214	8;34
cg18502334	0.396724	0.375747	0.0136114	0.0592127	0.386236	0.036412	-0.349824	7	4681577	R	I		IGR	island	IGR-island	chr7:4681433-4682117	rs117416839	47
cg17082225	0.928653	0.817349	0.522434	0.52649	0.873001	0.524462	-0.348539	7	56673049	F	II		IGR	opensea	IGR-opensea
cg20960833	0.575995	0.524261	0.178232	0.225536	0.550128	0.201884	-0.348244	7	155284759	F	I		IGR	shore	IGR-shore	chr7:155284018-155284356	rs532204373;rs547178242;rs149006212	8;9;33
cg08281131	0.767413	0.736928	0.37086	0.447715	0.752171	0.409287	-0.342883	7	67229668	F	II		IGR	opensea	IGR-opensea		rs12698623;rs149865253	9;24
cg23598310	0.855768	0.752765	0.471517	0.452413	0.804266	0.461965	-0.342302	7	57712687	F	II		IGR	opensea	IGR-opensea		rs574242057;rs541287855	30;44
cg06852684	0.853755	0.834834	0.509773	0.496248	0.844294	0.50301	-0.341284	7	2623911	F	II	IQCE	Body	opensea	Body-opensea		rs61757091;rs548363937	0;20
cg01646795	0.789674	0.747305	0.450945	0.403796	0.768489	0.427371	-0.341119	7	57324841	R	II		IGR	island	IGR-island	chr7:57324377-57324875
cg13595211	0.80258	0.732824	0.487364	0.377592	0.767702	0.432478	-0.335224	7	57880009	R	II		IGR	opensea	IGR-opensea		rs61456439;rs4870703	51;49
cg10935362	0.801004	0.715653	0.436206	0.412649	0.758329	0.424427	-0.333901	7	67650912	R	II		IGR	opensea	IGR-opensea
cg15864926	0.878963	0.838819	0.534462	0.517548	0.858891	0.526005	-0.332885	7	67402892	F	II		IGR	opensea	IGR-opensea		rs561894021;rs17749241	27;40
cg04578992	0.580299	0.561764	0.229692	0.254282	0.571032	0.241987	-0.329045	7	4671367	R	II		IGR	opensea	IGR-opensea		rs552733371;rs566134962	17;1
cg09304797	0.613298	0.736983	0.29673	0.400274	0.67514	0.348502	-0.326638	7	67950674	R	II		IGR	opensea	IGR-opensea
cg11256920	0.89762	0.867948	0.580721	0.533684	0.882784	0.557203	-0.325581	7	79144803	F	II		IGR	opensea	IGR-opensea		rs76276195;rs151188352	0;48
cg21588944	0.775287	0.669098	0.424334	0.37074	0.722192	0.397537	-0.324655	7	57508824	R	II	ZNF716	TSS1500	opensea	TSS1500-opensea
cg22114991	0.741311	0.702846	0.365879	0.430972	0.722078	0.398425	-0.323653	7	68162874	F	II		IGR	opensea	IGR-opensea		rs145475090;rs540574949;rs560406556;rs532657124	0;39;45;48
cg13233653	0.943573	0.941712	0.638396	0.601578	0.942642	0.619987	-0.322655	7	157182007	F	II	DNAJB6	Body	opensea	Body-opensea		rs369881656;rs10255470	0;33
cg13451008	0.880021	0.789077	0.535272	0.49267	0.834549	0.513971	-0.320578	7	63667484	R	II	ZNF735	TSS200	opensea	TSS200-opensea		rs556221281;rs534202916;rs541707225;rs112267603;rs527744393;rs113052779;rs564438808	40;34;33;23;21;20;19
cg09908758	0.891752	0.858892	0.560536	0.549546	0.875322	0.555041	-0.320281	7	657983	R	II	PRKAR1B	Body	opensea	Body-opensea		rs569303863;rs189546732;rs552089068;rs141585590	48;40;2;1
cg14345933	0.749203	0.729242	0.397504	0.44136	0.739222	0.419432	-0.31979	7	67484206	F	II	LOC102723427	TSS1500	opensea	TSS1500-opensea		rs541908338	20
cg18453143	0.816151	0.753093	0.479181	0.451236	0.784622	0.465209	-0.319413	7	155708770	R	II		IGR	opensea	IGR-opensea		rs190452161;rs146933011	35;1
cg14400073	0.705086	0.682993	0.347678	0.403511	0.69404	0.375595	-0.318445	7	15648666	F	II		IGR	opensea	IGR-opensea		rs560598764;rs185339673;rs116795515;rs561275922	4;21;32;47
cg22513396	0.828032	0.80506	0.531098	0.467808	0.816546	0.499453	-0.317093	7	151385582	F	II	PRKAG2	Body	opensea	Body-opensea		rs551877325	21
cg17876758	0.528599	0.370561	0.157538	0.110424	0.44958	0.133981	-0.315599	7	56563742	R	II	DKFZp434L192	TSS200	opensea	TSS200-opensea		rs75103984;rs78407082;rs12055970;rs539860146;rs76105836;rs75776331;rs75409026	35;30;24;18;17;16;2
cg20597403	0.672931	0.585195	0.287097	0.340065	0.629063	0.313581	-0.315482	7	4305042	F	II	SDK1	Body	island	Body-island	chr7:4303079-4305062	rs570962273;rs539916528;rs546816386;rs566511295	19;26;27;47
cg19624318	0.840788	0.805354	0.521657	0.495357	0.823071	0.508507	-0.314564	7	62514926	R	II		IGR	island	IGR-island	chr7:62514515-62514983	rs181845800;rs565835994;rs114395638	35;22;6
cg05473008	0.499866	0.377022	0.159786	0.0892137	0.438444	0.1245	-0.313944	7	23610211	F	II		IGR	opensea	IGR-opensea		rs545503495;rs371682911;rs572413743;rs190552658	0;4;46;48
cg00343349	0.763206	0.704863	0.458537	0.38343	0.734035	0.420983	-0.313051	7	57639252	F	I		IGR	opensea	IGR-opensea		rs562717112;rs574697182;rs541485971;rs73701840;rs112306445;rs372915816	1;33;37;41;48;50
cg00446213	0.819808	0.671517	0.397518	0.468525	0.745662	0.433021	-0.312641	7	63766189	F	II		IGR	shore	IGR-shore	chr7:63767750-63767991	rs547251215;rs570630702	0;25
cg08599824	0.712116	0.710217	0.386178	0.4228	0.711166	0.404489	-0.306678	7	67189164	R	II		IGR	opensea	IGR-opensea		rs555876792	19
cg17079788	0.662786	0.559208	0.341429	0.267979	0.610997	0.304704	-0.306293	7	57878893	R	II		IGR	opensea	IGR-opensea		rs118163751;rs6974091;rs146818419;rs140508631;rs544276806;rs73697624;rs574765817	51;42;35;25;22;19;2
cg06994692	0.460143	0.470713	0.0862471	0.237484	0.465428	0.161866	-0.303562	7	5111621	R	II	LOC389458	TSS200	island	TSS200-island	chr7:5111620-5112088	rs554827137	26
cg07121569	0.699793	0.619937	0.375169	0.343673	0.659865	0.359421	-0.300443	7	57373443	F	II		IGR	opensea	IGR-opensea		rs537522612	2
cg26828601	0.699128	0.673683	0.376934	0.395002	0.686405	0.385968	-0.300438	7	67319320	F	II		IGR	opensea	IGR-opensea		rs554787407	14
cg06132400	0.709619	0.706705	0.317392	0.498171	0.708162	0.407782	-0.30038	7	38350938	R	II		IGR	island	IGR-island	chr7:38350920-38351331	rs531297499;rs189287675;rs77139866;rs2736957;rs547094605;rs141098760;rs539746186	37;36;17;16;7;2;1
cg17884026	0.689655	0.60287	0.390989	0.304029	0.646263	0.347509	-0.298754	7	57246097	F	II	LOC642006	Body	shore	Body-shore	chr7:57247588-57247927	rs536775650;rs151277018;rs375801870	1;21;39
cg03965665	0.670902	0.632383	0.388385	0.320865	0.651643	0.354625	-0.297018	7	56549234	R	II		IGR	shelf	IGR-shelf	chr7:56551488-56551713	rs189025321	13
cg13456374	0.771099	0.863303	0.522688	0.519985	0.817201	0.521337	-0.295865	7	67073905	F	II		IGR	opensea	IGR-opensea		rs535106642;rs143355248;rs151204743	0;25;34
cg11877647	0.868769	0.854318	0.535922	0.599442	0.861543	0.567682	-0.293861	7	56362101	R	II		IGR	opensea	IGR-opensea
cg01098474	0.791638	0.690828	0.45464	0.440458	0.741233	0.447549	-0.293683	7	57508755	R	II	ZNF716	TSS1500	opensea	TSS1500-opensea
cg25335841	0.514152	0.550752	0.168396	0.309865	0.532452	0.23913	-0.293321	7	38351094	F	I		IGR	island	IGR-island	chr7:38350920-38351331	rs150234116;rs369517869;rs138899460;rs546129073;rs562739869	2;3;18;32;33
cg21005510	0.883573	0.780833	0.573127	0.510408	0.832203	0.541768	-0.290435	7	63353570	R	I		IGR	opensea	IGR-opensea
cg00831126	0.843252	0.795858	0.546088	0.515268	0.819555	0.530678	-0.288877	7	56605325	R	II		IGR	opensea	IGR-opensea		rs1906626;rs541867758;rs559980824	46;21;17
cg24975986	0.891887	0.820309	0.592766	0.541925	0.856098	0.567345	-0.288753	7	63505791	R	II	ZNF727	TSS200	shore	TSS200-shore	chr7:63505977-63506298
cg13388277	0.691042	0.57811	0.379844	0.316023	0.634576	0.347934	-0.286642	7	63504673	F	II	ZNF727	TSS1500	shore	TSS1500-shore	chr7:63505977-63506298	rs75292381	1
cg09404003	0.89064	0.870871	0.601805	0.589764	0.880755	0.595785	-0.284971	7	16307609	F	II	ISPD	Body	opensea	Body-opensea		rs112414690;rs530045808	3;34
cg15181598	0.570967	0.60636	0.257966	0.349905	0.588663	0.303935	-0.284728	7	38350921	R	II		IGR	island	IGR-island	chr7:38350920-38351331	rs531297499;rs189287675	20;19
cg25254464	0.627294	0.58164	0.329808	0.311446	0.604467	0.320627	-0.28384	7	57467676	R	II		IGR	opensea	IGR-opensea		rs191988440	30
cg18629009	0.341676	0.32614	0.0600287	0.0454552	0.333908	0.052742	-0.281166	7	1271236	R	II	UNCX	TSS1500	island	TSS1500-island	chr7:1269165-1282864	rs566404650;rs535297745;rs555155662;rs10708757	51;38;18;4
cg16357179	0.53462	0.390844	0.197024	0.166639	0.462732	0.181831	-0.280901	7	56562731	F	II	DKFZp434L192	TSS1500	opensea	TSS1500-opensea		rs78395444;rs74961696;rs75212704;rs11976129;rs73118662	8;17;24;32;44
cg03372526	0.500826	0.427012	0.211392	0.154923	0.463919	0.183158	-0.280761	7	37248241	R	II	ELMO1	Body	opensea	Body-opensea		rs559791976	23
cg07158230	0.895833	0.855943	0.628272	0.574806	0.875888	0.601539	-0.274349	7	63391463	R	II		IGR	island	IGR-island	chr7:63391462-63392174	rs146051197	30
cg01184591	0.559481	0.480779	0.251682	0.242259	0.52013	0.246971	-0.273159	7	57249065	R	II	LOC642006	TSS1500	shore	TSS1500-shore	chr7:57247588-57247927	rs568741097	22
cg25472198	0.667057	0.622892	0.368079	0.381253	0.644974	0.374666	-0.270308	7	67408723	F	II		IGR	opensea	IGR-opensea		rs145367075;rs149163889;rs558762863;rs575412306;rs577459443	0;21;33;36;45
cg14927855	0.816291	0.760494	0.509539	0.529611	0.788393	0.519575	-0.268818	7	155151427	R	I		IGR	opensea	IGR-opensea		rs112199821;rs145551674;rs138035837;rs371563704	46;45;38;37
cg09299053	0.904237	0.829484	0.604444	0.592778	0.866861	0.598611	-0.268249	7	57509762	R	II	ZNF716	TSS200	opensea	TSS200-opensea		rs534398450	14
cg02451499	0.883187	0.893186	0.613522	0.627009	0.888186	0.620265	-0.267921	7	68354487	R	II		IGR	opensea	IGR-opensea		rs540130481	2
cg11884030	0.691548	0.676927	0.426613	0.416892	0.684237	0.421752	-0.262485	7	4652822	F	II		IGR	opensea	IGR-opensea		rs555683515;rs535581103;rs538067059;rs557621090;rs112527260	1;8;11;20;21
cg22922861	0.864619	0.791445	0.635301	0.499985	0.828032	0.567643	-0.260389	7	155287373	R	II		IGR	shelf	IGR-shelf	chr7:155284018-155284356	rs35035167;rs55710271;rs564278980;rs528656939	49;40;13;2
cg17647441	0.883638	0.874967	0.636945	0.602571	0.879302	0.619758	-0.259544	7	67753554	F	II		IGR	opensea	IGR-opensea		rs185941150;rs533678795;rs73397252	11;13;31
cg12694063	0.86337	0.850883	0.56961	0.626222	0.857126	0.597916	-0.25921	7	99229440	R	II	ZSCAN25	3'UTR	opensea	3'UTR-opensea		rs527486276;rs534376318;rs567439821;rs3735453;rs549490230	44;37;22;7;2
cg18095299	0.746958	0.73204	0.468426	0.499493	0.739499	0.483959	-0.25554	7	67254146	F	II		IGR	opensea	IGR-opensea		rs539603790;rs556707303	1;26
cg00017489	0.486279	0.511104	0.255192	0.231767	0.498692	0.24348	-0.255212	7	153583318	R	II	DPP6	TSS1500	island	TSS1500-island	chr7:153583317-153585666	rs561390703	49
cg15078822	0.824822	0.889717	0.52738	0.679358	0.85727	0.603369	-0.253901	7	52341469	R	II		IGR	island	IGR-island	chr7:52341468-52342266	rs546682412;rs566672862;rs535560928	17;6;4
cg18676949	0.83846	0.807428	0.599468	0.544614	0.822944	0.572041	-0.250903	7	57451498	R	II		IGR	opensea	IGR-opensea
cg04457003	0.819786	0.761023	0.556856	0.537884	0.790405	0.54737	-0.243035	7	57421503	R	II		IGR	opensea	IGR-opensea		rs117335436;rs36115221;rs112990679;rs187294171	47;21;21;2
cg25743243	0.916613	0.900114	0.662487	0.668876	0.908364	0.665682	-0.242682	7	63709487	R	II	ZNF679	5'UTR	opensea	5'UTR-opensea		rs541171498;rs564242090;rs186800690;rs144272859;rs563979238;rs117470203	44;43;40;22;7;2
cg15827681	0.35398	0.361202	0.178231	0.0543548	0.357591	0.116293	-0.241298	7	98029274	F	II	BAIAP2L1	Body	shore	Body-shore	chr7:98030097-98030422	rs555733464	6
cg15410343	0.886327	0.837942	0.640117	0.601801	0.862134	0.620959	-0.241175	7	56516425	F	II	LOC650226	TSS1500	shore	TSS1500-shore	chr7:56515585-56515864	rs6975919;rs375874108	20;38
cg23840963	0.94027	0.854626	0.694427	0.619035	0.897448	0.656731	-0.240717	7	157028866	F	II	UBE3C	Body	opensea	Body-opensea		rs1182433;rs6949802	9;14
cg02254255	0.81866	0.786486	0.561744	0.563367	0.802573	0.562555	-0.240018	7	63494639	R	II		IGR	shelf	IGR-shelf	chr7:63498112-63498314	rs970354	39
cg14211598	0.846143	0.789506	0.618389	0.537761	0.817824	0.578075	-0.239749	7	155286861	F	II		IGR	shelf	IGR-shelf	chr7:155284018-155284356	rs186611263	51
cg01176516	0.824404	0.774975	0.581692	0.539245	0.79969	0.560468	-0.239221	7	63506148	F	I	ZNF727	Body	island	Body-island	chr7:63505977-63506298	rs144082935;rs572616014	0;1
cg01687217	0.961135	0.933506	0.725954	0.691407	0.947321	0.708681	-0.23864	7	63651842	F	II		IGR	shore	IGR-shore	chr7:63652630-63652962	rs564203710;rs577917800;rs543243699;rs563455750	0;3;9;50
cg02882968	0.865415	0.834429	0.655046	0.577879	0.849922	0.616462	-0.233459	7	57247619	F	II	LOC642006	Body	island	Body-island	chr7:57247588-57247927	rs567835031;rs528104761;rs111713210;rs6966606	1;4;6;16
cg17718975	0.902125	0.844524	0.635456	0.645605	0.873324	0.640531	-0.232794	7	68027716	R	II		IGR	opensea	IGR-opensea		rs543518324;rs563269963	12;9
cg08684580	0.375	0.38043	0.179752	0.110702	0.377715	0.145227	-0.232487	7	98029266	F	I	BAIAP2L1	Body	shore	Body-shore	chr7:98030097-98030422	rs555733464	14
cg23905620	0.930224	0.90487	0.665802	0.706193	0.917547	0.685997	-0.231549	7	68132965	R	II		IGR	opensea	IGR-opensea		rs186099828;rs77550965;rs117060849	42;39;2
cg22495211	0.892515	0.849534	0.677378	0.603264	0.871024	0.640321	-0.230703	7	56514965	R	II	LOC650226	Body	shore	Body-shore	chr7:56515585-56515864
cg24794490	0.901077	0.879331	0.66464	0.661156	0.890204	0.662898	-0.227306	7	67101502	F	II		IGR	opensea	IGR-opensea		rs538433003;rs566427235	1;14
cg20821713	0.810706	0.811148	0.600287	0.577498	0.810927	0.588892	-0.222035	7	1055600	F	II	C7orf50	Body	shelf	Body-shelf	chr7:1059528-1059877	rs375381963;rs13221417;rs13232508	17;19;32
cg11013060	0.862901	0.945301	0.674381	0.689969	0.904101	0.682175	-0.221926	7	99534071	F	II		IGR	opensea	IGR-opensea		rs186515747;rs566429964;rs2527897;rs549030824;rs567287184;rs538410928	1;4;9;14;38;49
cg06840743	0.862973	0.842545	0.637261	0.628219	0.852759	0.63274	-0.220019	7	155150876	R	II		IGR	opensea	IGR-opensea		rs532642797;rs200583372;rs67400545	42;22;8
cg06688484	0.880157	0.830383	0.635094	0.644965	0.85527	0.64003	-0.21524	7	67162234	F	II		IGR	opensea	IGR-opensea		rs532216112	1
cg16956686	0.300021	0.242537	0.0405724	0.0724769	0.271279	0.0565246	-0.214754	7	4304779	F	I	SDK1	Body	island	Body-island	chr7:4303079-4305062	rs143917786;rs560085380	1;44
cg08150181	0.897432	0.828432	0.644757	0.663115	0.862932	0.653936	-0.208996	7	68002814	R	II		IGR	opensea	IGR-opensea		rs181183449;rs144952737	23;9
cg04136259	0.910834	0.90823	0.688705	0.715202	0.909532	0.701954	-0.207579	7	1581522	R	I	MAFK	3'UTR	shelf	3'UTR-shelf	chr7:1584054-1584345	rs561740066;rs530805753;rs117548665;rs10226620;rs532794089;rs182310645	50;48;13;7;6;2
cg02601140	0.905935	0.953805	0.74104	0.713119	0.92987	0.72708	-0.20279	7	63250517	R	II		IGR	island	IGR-island	chr7:63250057-63250948	rs2929868	12
cg01414460	0.926784	0.897432	0.701439	0.725668	0.912108	0.713553	-0.198554	7	56175459	R	II	CHCHD2	TSS1500	shore	TSS1500-shore	chr7:56173912-56174398
cg14275406	0.840062	0.880131	0.664887	0.667564	0.860097	0.666226	-0.193871	7	68526559	R	II		IGR	opensea	IGR-opensea		rs568890526;rs537899255;rs554842568;rs574606572;rs540526544	47;46;39;31;1
cg05632866	0.936089	0.900511	0.731509	0.73245	0.9183	0.731979	-0.18632	7	63764120	F	I		IGR	shelf	IGR-shelf	chr7:63767750-63767991	rs6979147;rs142813547;rs538675675;rs76181604	2;20;29;39
cg09652312	0.257772	0.284581	0.0690909	0.104016	0.271177	0.0865535	-0.184623	7	155284062	R	I		IGR	island	IGR-island	chr7:155284018-155284356	rs560537822	30
cg12861193	0.938236	0.884171	0.760076	0.696981	0.911203	0.728529	-0.182675	7	62693631	F	I		IGR	opensea	IGR-opensea		rs534855935;rs188487286;rs577815262;rs372582062;rs557041419;rs17137974	1;13;20;25;28;42
cg19901421	0.948731	0.903894	0.759156	0.729585	0.926313	0.74437	-0.181942	7	57714285	F	II		IGR	opensea	IGR-opensea		rs562778857;rs574687866;rs79410059;rs541996509;rs73696653;rs73358831	1;2;6;16;37;47
cg09748946	0.895081	0.892302	0.730647	0.711719	0.893691	0.721183	-0.172508	7	57484821	R	II		IGR	island	IGR-island	chr7:57484168-57485070	rs138571928;rs568208247;rs528872036	33;29;1
cg21814602	0.912934	0.922803	0.741403	0.773488	0.917869	0.757446	-0.160423	7	67285205	R	II		IGR	opensea	IGR-opensea		rs575754559;rs115081384;rs555336767	42;13;2
cg23778596	0.21284	0.204334	0.0830398	0.0805852	0.208587	0.0818125	-0.126775	7	149411498	R	I	KRBA1	TSS1500	island	TSS1500-island	chr7:149410858-149412351	rs572558673;rs181112802;rs564605466;rs855751;rs550386184	39;27;19;14;10
cg03829739	0.936975	0.955075	0.866375	0.817228	0.946025	0.841802	-0.104224	7	56515510	F	II	LOC650226	Body	shore	Body-shore	chr7:56515585-56515864	rs574123240	5
cg24400517	0.0715492	0.0721264	0.179451	0.218558	0.0718378	0.199005	0.127167	7	139876520	F	II	LOC100134229	TSS1500	island	TSS1500-island	chr7:139875411-139877493
cg21595813	0.774644	0.860713	0.959871	0.933871	0.817678	0.946871	0.129193	7	23937204	R	II		IGR	opensea	IGR-opensea		rs10225926	8
cg21776010	0.0661103	0.0668934	0.227279	0.19527	0.0665018	0.211275	0.144773	7	140715277	F	II	MRPS33	TSS1500	shore	TSS1500-shore	chr7:140714478-140714943	rs38743	20
cg22695711	0.748003	0.711826	0.899861	0.898459	0.729914	0.89916	0.169246	7	36607476	R	II	AOAH	Body	opensea	Body-opensea		rs545713446;rs562468284;rs531383917;rs548019860	47;32;16;3
cg11361270	0.71359	0.724088	0.901634	0.900704	0.718839	0.901169	0.18233	7	22705291	F	I	LOC401312	TSS200	island	TSS200-island	chr7:22704823-22705421	rs530814859;rs1004225;rs564373661;rs192817652;rs546293364;rs183798417	2;7;14;19;41;42
cg06715136	0.657734	0.608482	0.83981	0.840778	0.633108	0.840294	0.207186	7	158046025	F	I	PTPRN2	Body	opensea	Body-opensea		rs545318765;rs563707372;rs4909153;rs183791588;rs560188316	1;26;29;31;46
cg12057156	0.659574	0.643892	0.887794	0.841418	0.651733	0.864606	0.212873	7	162052	R	I		IGR	shelf	IGR-shelf	chr7:159773-160039	rs573647858;rs1137737;rs548461460	7;6;1
cg00421612	0.715982	0.60017	0.90048	0.859187	0.658076	0.879834	0.221758	7	1251338	F	II		IGR	shore	IGR-shore	chr7:1250826-1251141	rs531599711;rs9640018;rs4442038;rs115534178;rs146839358;rs73672574	12;17;22;26;32;44
cg02148426	0.0423472	0.0369376	0.269305	0.25486	0.0396424	0.262082	0.22244	7	32801268	R	II		IGR	shore	IGR-shore	chr7:32801484-32801972	rs112848048	41
cg13290889	0.717299	0.639676	0.918855	0.885768	0.678487	0.902311	0.223824	7	4446082	R	II		IGR	opensea	IGR-opensea		rs190515529	36
cg21368375	0.617337	0.594799	0.8588	0.803734	0.606068	0.831267	0.225199	7	19120257	R	II		IGR	opensea	IGR-opensea		rs73323546;rs145033514	45;18
cg11105292	0.0371232	0.0465647	0.260698	0.275204	0.041844	0.267951	0.226107	7	32802564	F	II		IGR	shore	IGR-shore	chr7:32801484-32801972
cg17293468	0.685529	0.686433	0.904824	0.919611	0.685981	0.912217	0.226236	7	12905869	F	II		IGR	opensea	IGR-opensea		rs538388776;rs34928291;rs144391458;rs62448169	1;6;14;16
cg08188028	0.715246	0.622289	0.920588	0.877586	0.668768	0.899087	0.230319	7	137880133	R	II		IGR	opensea	IGR-opensea		rs141092298	1
cg03386480	0.0792635	0.0678501	0.32155	0.319991	0.0735568	0.32077	0.247214	7	95401695	R	II	DYNC1I1	TSS200	island	TSS200-island	chr7:95401691-95402432
cg14998086	0.578097	0.511265	0.857236	0.757163	0.544681	0.8072	0.262519	7	47539536	R	I	TNS3	5'UTR	opensea	5'UTR-opensea		rs373006790;rs548029666;rs567909692;rs55885018;rs184942193;rs34211819;rs146289473;rs557567950;rs571378602	41;40;39;38;33;27;17;2;1
cg09694898	0.652363	0.564388	0.911215	0.83349	0.608376	0.872352	0.263976	7	4275924	R	II	SDK1	Body	opensea	Body-opensea		rs565917610;rs191309529	46;1
cg19089201	0.0993655	0.0340795	0.390191	0.294082	0.0667225	0.342137	0.275414	7	45002287	R	I	MYO1G	3'UTR	island	3'UTR-island	chr7:45002111-45002845	rs567245433	1
cg17395311	0.355876	0.376915	0.743554	0.600818	0.366395	0.672186	0.305791	7	130875805	F	II	MKLN1	Body	opensea	Body-opensea		rs12535530	0
cg08577194	0.490765	0.5172	0.804943	0.816298	0.503982	0.810621	0.306638	7	2742015	F	II	AMZ1	Body	shore	Body-shore	chr7:2739968-2740417	rs569466554;rs531309222;rs551094123;rs571308742	0;39;43;45
cg27173575	0.490003	0.477545	0.837553	0.792785	0.483774	0.815169	0.331395	7	15682968	F	II	MEOX2	Body	opensea	Body-opensea		rs138916952;rs540709178	0;47
cg00629788	0.530286	0.513927	0.883844	0.853358	0.522106	0.868601	0.346495	7	44090961	R	II	DBNL	Body	opensea	Body-opensea		rs140358108;rs545131226;rs116930157	33;23;1
cg15539786	0.507434	0.528482	0.883425	0.861303	0.517958	0.872364	0.354406	7	35545089	F	II		IGR	opensea	IGR-opensea		rs139062702	0
cg04180046	0.0718994	0.0991206	0.475085	0.410017	0.08551	0.442551	0.357041	7	45002736	F	II	MYO1G	Body	island	Body-island	chr7:45002111-45002845	rs561875096;rs576579096	27;28
cg19010130	0.487499	0.514021	0.881654	0.843947	0.50076	0.8628	0.36204	7	135414210	F	II	SLC13A4	TSS1500	opensea	TSS1500-opensea		rs191177596;rs573473396;rs117651828	0;36;37
cg10350880	0.146323	0.151094	0.499427	0.525392	0.148709	0.512409	0.363701	7	100423220	F	I	EPHB4	Body	shore	Body-shore	chr7:100424424-100425626	rs563649371	3
cg24813021	0.542072	0.560651	0.923136	0.93406	0.551361	0.928598	0.377236	7	47491557	R	II	TNS3	5'UTR	opensea	5'UTR-opensea
cg00647140	0.499913	0.484541	0.889766	0.850766	0.492227	0.870266	0.378039	7	10742287	R	II		IGR	opensea	IGR-opensea		rs187240174;rs539033122;rs368717017	48;19;13
cg19425773	0.528468	0.514284	0.921367	0.883926	0.521376	0.902647	0.381271	7	55594131	R	II	VOPP1	Body	opensea	Body-opensea		rs539190041;rs138698864	34;1
cg16177250	0.556901	0.509979	0.930257	0.903812	0.53344	0.917034	0.383594	7	102087731	R	II	ORAI2	3'UTR	opensea	3'UTR-opensea		rs191978517;rs117324994	2;1
cg08995542	0.493869	0.481762	0.899825	0.845846	0.487816	0.872835	0.38502	7	158430889	R	II	NCAPG2	Body	opensea	Body-opensea		rs182123285;rs572884997;rs541798844	25;22;11
cg10813010	0.518927	0.486079	0.902742	0.882364	0.502503	0.892553	0.39005	7	92360796	R	II	CDK6	Body	opensea	Body-opensea		rs543175714;rs376473003;rs527450238;rs60683232	51;43;11;1
cg04031134	0.533471	0.548632	0.95368	0.941538	0.541052	0.947609	0.406557	7	98630788	R	II	SMURF1	Body	shelf	Body-shelf	chr7:98633091-98633304	rs372171116;rs200235337	39;1
cg21899558	0.455034	0.375858	0.854012	0.791028	0.415446	0.82252	0.407074	7	661634	R	II	PRKAR1B	Body	opensea	Body-opensea		rs149047764;rs62432164;rs189307776	36;7;1
cg06781316	0.471915	0.531734	0.922285	0.900583	0.501824	0.911434	0.40961	7	41922091	R	II		IGR	opensea	IGR-opensea		rs145032809;rs532666017;rs74673176	22;15;1
cg01247301	0.313645	0.0996111	0.540006	0.693867	0.206628	0.616936	0.410308	7	109237864	R	II		IGR	opensea	IGR-opensea		rs117542612;rs146484164	10;2
cg02161417	0.486245	0.488704	0.938491	0.907653	0.487475	0.923072	0.435598	7	41743006	R	II	INHBA	TSS1500	shelf	TSS1500-shelf	chr7:41745178-41745462	rs562285680;rs151149344	14;1
cg13191347	0.436084	0.50719	0.925915	0.906226	0.471637	0.91607	0.444433	7	93928555	R	II		IGR	opensea	IGR-opensea		rs182430729;rs553868809;rs73717753	32;20;1
cg26354531	0.42686	0.0919752	0.69504	0.725167	0.259418	0.710104	0.450686	7	109237921	R	II		IGR	opensea	IGR-opensea		rs76288027;rs149121453;rs538166738	37;2;1
cg11367172	0.42713	0.473737	0.921892	0.935455	0.450433	0.928674	0.478241	7	55605450	F	II	VOPP1	TSS200	opensea	TSS200-opensea		rs74860935;rs537258408;rs549548255;rs567913211	0;1;25;51
cg17920646	0.623656	0.588725	0.0470859	0.0713411	0.606191	0.0592135	-0.546977	8	216578	R	I		IGR	island	IGR-island	chr8:216352-216828	rs573063596;rs542064006	13;6
cg14317384	0.662154	0.579649	0.117686	0.130474	0.620902	0.12408	-0.496821	8	216788	R	I		IGR	island	IGR-island	chr8:216352-216828	rs151017462;rs544750866	29;12
cg21724239	0.793103	0.431297	0.0835922	0.162034	0.6122	0.122813	-0.489387	8	58056113	R	I		IGR	island	IGR-island	chr8:58055960-58056244	rs75486476;rs539142218;rs78532026;rs201742746;rs535451250	36;20;17;5;3
cg16864803	0.853203	0.82114	0.341885	0.365574	0.837172	0.35373	-0.483442	8	43278783	F	II		IGR	opensea	IGR-opensea		rs544142770;rs557222001;rs563580227;rs185990259;rs545963462	0;1;8;11;37
cg10596483	0.850247	0.766688	0.376406	0.34361	0.808468	0.360008	-0.44846	8	143751796	R	II	JRK	TSS1500	shore	TSS1500-shore	chr8:143750759-143751448	rs149355590	27
cg08219700	0.806024	0.594831	0.220132	0.295846	0.700428	0.257989	-0.442438	8	58056026	R	II		IGR	island	IGR-island	chr8:58055960-58056244	rs568436338	20
cg12617725	0.898592	0.894473	0.485295	0.438221	0.896533	0.461758	-0.434774	8	10389446	R	II	PRSS55	Body	opensea	Body-opensea		rs532667265;rs545862033;rs145257357	29;12;1
cg03545643	0.784006	0.729719	0.369255	0.304923	0.756863	0.337089	-0.419774	8	43554101	R	II		IGR	opensea	IGR-opensea		rs551445894;rs532678432	2;1
cg11062466	0.856815	0.531408	0.235824	0.317666	0.694112	0.276745	-0.417367	8	58055876	R	I		IGR	shore	IGR-shore	chr8:58055960-58056244	rs572238918;rs541251597	28;16
cg05738743	0.923652	0.898621	0.50228	0.488083	0.911137	0.495182	-0.415955	8	118750961	F	II		IGR	opensea	IGR-opensea		rs182058374;rs548302599;rs6983257	0;42;50
cg23203918	0.914117	0.857004	0.496488	0.447263	0.885561	0.471875	-0.413685	8	128235836	R	II		IGR	opensea	IGR-opensea		rs188800487;rs10690687;rs528711029;rs548467967	26;9;8;1
cg03116837	0.735163	0.632991	0.295617	0.250084	0.684077	0.27285	-0.411227	8	216703	R	II		IGR	island	IGR-island	chr8:216352-216828
cg21154557	0.961195	0.954178	0.534179	0.576705	0.957687	0.555442	-0.402245	8	6478583	F	II	MCPH1	Body	opensea	Body-opensea		rs149068655;rs547701007;rs570726795;rs2936532;rs549667784;rs569871619;rs148206530;rs185395007;rs141073596	0;20;22;28;29;41;42;43;47
cg06045337	0.417905	0.445915	0.0431715	0.0692894	0.43191	0.0562305	-0.375679	8	145013910	F	I	PLEC1	Body	shelf	Body-shelf	chr8:145016417-145016916	rs558075071;rs4073082	6;39
cg08242633	0.639801	0.678981	0.31896	0.264022	0.659391	0.291491	-0.3679	8	2591411	F	II		IGR	opensea	IGR-opensea		rs186956227;rs35993793;rs547934887	22;36;45
cg12861622	0.569461	0.361588	0.131089	0.0817159	0.465524	0.106402	-0.359122	8	47761906	F	II	BEYLA	Body	opensea	Body-opensea		rs142004466;rs146339345;rs185144418;rs77393702	0;1;35;45
cg04644263	0.903425	0.930563	0.597409	0.521929	0.916994	0.559669	-0.357325	8	90579676	R	II		IGR	opensea	IGR-opensea		rs115735244;rs6470185;rs563628578;rs59404776;rs550872951;rs143500382	50;49;34;28;2;1
cg01192262	0.831474	0.819492	0.49032	0.447467	0.825483	0.468893	-0.35659	8	43146388	R	II	POTEA	TSS1500	opensea	TSS1500-opensea		rs546980172	34
cg19539732	0.928427	0.908549	0.568776	0.575701	0.918488	0.572239	-0.346249	8	23294732	F	II	ENTPD4	Body	opensea	Body-opensea		rs35942025;rs61731462;rs2272641	0;28;29
cg00257248	0.64394	0.51511	0.309523	0.167037	0.579525	0.23828	-0.341245	8	25473629	F	II		IGR	opensea	IGR-opensea
cg13678428	0.86954	0.829523	0.541646	0.487268	0.849532	0.514457	-0.335075	8	47015868	F	I		IGR	opensea	IGR-opensea		rs545335588;rs565147269;rs140737436	1;25;26
cg26687619	0.942331	0.9234	0.606963	0.591254	0.932866	0.599108	-0.333757	8	134916356	R	II		IGR	opensea	IGR-opensea		rs573289299;rs545613622;rs191071647	24;7;1
cg22000700	0.83948	0.864624	0.566145	0.471077	0.852052	0.518611	-0.333441	8	27685523	R	II	PBK	Body	opensea	Body-opensea		rs185879997;rs10100417;rs553017740;rs566506122;rs78755489;rs373814975;rs112230921	49;40;39;16;3;2;1
cg18007935	0.804427	0.726207	0.469516	0.402407	0.765317	0.435962	-0.329355	8	47160997	R	I		IGR	opensea	IGR-opensea		rs541508051;rs374595216;rs575020030;rs543790790	49;48;14;9
cg13224332	0.948707	0.845996	0.599635	0.536845	0.897351	0.56824	-0.329111	8	47036988	F	II		IGR	opensea	IGR-opensea		rs142430395;rs151298542;rs538261560;rs536737114	0;1;6;15
cg00729370	0.648764	0.576081	0.301793	0.269562	0.612422	0.285678	-0.326745	8	47527657	F	II		IGR	shore	IGR-shore	chr8:47528989-47529374
cg22288223	0.825862	0.835802	0.509061	0.513716	0.830832	0.511388	-0.319444	8	143437988	F	II	TSNARE1	5'UTR	opensea	5'UTR-opensea		rs114016179;rs189276263;rs193246499;rs533752028	0;40;41;51
cg08537091	0.917641	0.892178	0.58396	0.588133	0.904909	0.586046	-0.318863	8	121427465	F	II	MRPL13	Body	opensea	Body-opensea		rs114666918	0
cg03427619	0.925918	0.9016	0.58426	0.610776	0.913759	0.597518	-0.31624	8	39778459	F	II	IDO1	Body	opensea	Body-opensea		rs116740334;rs544369571;rs558263833	0;1;45
cg14540778	0.308171	0.347068	0.0188651	0.0182748	0.32762	0.0185699	-0.30905	8	145013904	F	I	PLEC	TSS200	shelf	TSS200-shelf	chr8:145016417-145016916	rs558075071;rs4073082	12;45
cg20305683	0.65508	0.621148	0.337847	0.322407	0.638114	0.330127	-0.307987	8	20647436	R	II		IGR	opensea	IGR-opensea		rs554320703;rs572934976;rs539844726;rs558158373	31;27;3;2
cg24020452	0.86352	0.772547	0.539468	0.49168	0.818033	0.515574	-0.302459	8	46950927	R	II		IGR	opensea	IGR-opensea		rs200747390;rs77516713;rs17061642;rs77413192;rs79305102;rs551548247;rs77963109;rs546583284	50;44;31;27;26;23;21;17
cg16287451	0.598319	0.55769	0.255916	0.299016	0.578004	0.277466	-0.300538	8	145936947	R	II		IGR	shore	IGR-shore	chr8:145938492-145939708	rs561947959;rs529231514;rs115526760	46;41;1
cg18041277	0.570676	0.674093	0.310147	0.340318	0.622384	0.325232	-0.297152	8	57030824	F	I		IGR	island	IGR-island	chr8:57030196-57030884	rs530815559;rs190195486;rs563259328;rs529162842	32;36;43;44
cg18267609	0.333934	0.390807	0.0579862	0.0766977	0.362371	0.067342	-0.295029	8	145013915	F	I	PLEC	TSS200	shelf	TSS200-shelf	chr8:145016417-145016916	rs558075071;rs4073082	1;34
cg22922403	0.817778	0.814008	0.527842	0.516163	0.815893	0.522002	-0.293891	8	145650096	R	I	VPS28	Body	shore	Body-shore	chr8:145649434-145649714	rs140521150;rs201895138;rs377458903	44;20;1
cg17451432	0.878832	0.781967	0.562458	0.513815	0.830399	0.538137	-0.292263	8	47108510	R	II		IGR	opensea	IGR-opensea		rs576791775;rs539431930	9;1
cg18564548	0.844025	0.82982	0.559515	0.535811	0.836923	0.547663	-0.28926	8	43147148	R	II	POTEA	TSS1500	opensea	TSS1500-opensea
cg19878482	0.532317	0.346976	0.129721	0.181689	0.439647	0.155705	-0.283942	8	144655026	R	I	C8orf73	TSS200	shore	TSS200-shore	chr8:144653774-144653976	rs182376526;rs186999860;rs544727202;rs73715687;rs192344914	49;43;41;40;31
cg00863205	0.730394	0.714768	0.486137	0.400828	0.722581	0.443483	-0.279098	8	43233227	R	II		IGR	opensea	IGR-opensea		rs575443972;rs189452470	2;1
cg14981395	0.636754	0.592191	0.305712	0.368849	0.614472	0.33728	-0.277192	8	120885360	F	II	DEPTOR	TSS1500	shore	TSS1500-shore	chr8:120885814-120886610	rs553997641;rs150649269	10;49
cg02845528	0.80834	0.770328	0.527994	0.497211	0.789334	0.512603	-0.276731	8	43406314	F	II		IGR	opensea	IGR-opensea		rs544053071;rs139641302;rs532668342;rs546274071	0;1;31;44
cg04377030	0.854851	0.808667	0.582408	0.536797	0.831759	0.559602	-0.272156	8	43233546	F	II		IGR	opensea	IGR-opensea		rs553635895;rs566563127;rs537878344;rs555170485;rs575134357;rs182225423;rs558001795	0;11;17;23;28;31;51
cg17208368	0.570904	0.543705	0.306817	0.269354	0.557304	0.288085	-0.269219	8	196561	F	II	ZNF596	3'UTR	opensea	3'UTR-opensea
cg10430243	0.431605	0.362503	0.132745	0.123055	0.397054	0.1279	-0.269154	8	72752888	F	II		IGR	shore	IGR-shore	chr8:72753874-72754755
cg10607422	0.916562	0.822953	0.622264	0.579085	0.869758	0.600675	-0.269083	8	46948451	F	II		IGR	opensea	IGR-opensea		rs62501956;rs149587145;rs557927688	1;10;41
cg18212777	0.810494	0.888216	0.56663	0.612901	0.849355	0.589766	-0.259589	8	24241730	R	II	ADAMDEC1	TSS200	opensea	TSS200-opensea		rs368610440	1
cg10419550	0.866864	0.801586	0.607353	0.560237	0.834225	0.583795	-0.25043	8	43064565	F	II		IGR	opensea	IGR-opensea		rs140911153;rs150195954;rs186165237;rs190961689	0;1;2;44
cg08750850	0.889548	0.834056	0.628705	0.634589	0.861802	0.631647	-0.230155	8	43136479	F	II		IGR	opensea	IGR-opensea		rs530236082	32
cg23966224	0.0833002	0.38429	0.00570994	0.0125623	0.233795	0.00913609	-0.224659	8	144660629	R	I	NAPRT	TSS200	island	TSS200-island	chr8:144659745-144660635
cg19357499	0.0938794	0.365815	0.0121655	0.0100326	0.229847	0.011099	-0.218748	8	144660631	R	I	NAPRT1	TSS200	island	TSS200-island	chr8:144659745-144660635
cg24124620	0.875762	0.828357	0.644285	0.624848	0.852059	0.634566	-0.217493	8	142505085	R	II	FLJ43860	Body	opensea	Body-opensea		rs6578193;rs2246587;rs71514057;rs2246586;rs180967578	49;31;31;30;1
cg19944848	0.925469	0.856438	0.70002	0.648932	0.890954	0.674476	-0.216477	8	47108770	R	I		IGR	opensea	IGR-opensea		rs73566308;rs548601895;rs181720157	25;15;8
cg12559624	0.859208	0.809149	0.627998	0.610617	0.834178	0.619307	-0.214871	8	135550599	F	II	ZFAT	Body	opensea	Body-opensea		rs74982563;rs371825053	3;4
cg22325764	0.822924	0.834147	0.625482	0.601985	0.828535	0.613733	-0.214802	8	1959442	R	II		IGR	shelf	IGR-shelf	chr8:1956926-1957177	rs539750587;rs191445826;rs573381802	26;14;1
cg16875032	0.223941	0.262013	0.0323283	0.0243801	0.242977	0.0283542	-0.214623	8	121823916	F	I	SNTB1	1stExon	island	1stExon-island	chr8:121823534-121824720	rs537908008;rs556533558	23;24
cg03089370	0.254812	0.234494	0.0527877	0.0499206	0.244653	0.0513541	-0.193299	8	143751740	R	II	JRK	TSS1500	shore	TSS1500-shore	chr8:143750759-143751448	rs4736369	44
cg03188390	0.871674	0.849998	0.687832	0.64927	0.860836	0.668551	-0.192285	8	43131535	R	II		IGR	shore	IGR-shore	chr8:43132045-43132478	rs566627064	34
cg24849475	0.947226	0.903135	0.747841	0.733615	0.925181	0.740728	-0.184453	8	47109311	R	II		IGR	opensea	IGR-opensea		rs569172885;rs538185218;rs76810603;rs577913002;rs540293539;rs553598499;rs149025042	34;20;16;15;9;2;1
cg27251916	0.903903	0.885607	0.704811	0.733903	0.894755	0.719357	-0.175398	8	125954285	R	II	LINC00964	Body	opensea	Body-opensea		rs2555723;rs188263555;rs193188810	13;11;1
cg17510567	0.922695	0.906469	0.775635	0.717898	0.914582	0.746767	-0.167816	8	47171826	R	II		IGR	opensea	IGR-opensea		rs112756140;rs541346678;rs560871839;rs569593407;rs543226111;rs563000766	48;17;16;13;12;2
cg03967627	0.253323	0.1295	0.0342876	0.0421078	0.191412	0.0381977	-0.153214	8	144655030	R	I	C8orf73	TSS200	shore	TSS200-shore	chr8:144653774-144653976	rs186999860;rs544727202;rs73715687;rs192344914;rs542652336	47;45;44;35;2
cg14836477	0.958613	0.948227	0.840109	0.778366	0.95342	0.809237	-0.144183	8	47171722	R	II		IGR	opensea	IGR-opensea		rs532275507;rs567884115	40;1
cg12738008	0.932726	0.907515	0.794383	0.772386	0.92012	0.783385	-0.136736	8	2037954	F	I	MYOM2	Body	island	Body-island	chr8:2037706-2037986	rs144139938;rs191810510;rs199749262;rs200560063;rs139916498;rs36089594;rs201665522	1;18;25;31;32;34;48
cg16835398	0.927869	0.912486	0.795143	0.773945	0.920177	0.784544	-0.135633	8	116837434	R	II		IGR	opensea	IGR-opensea		rs187598252;rs531095197	37;10
cg11327831	0.925603	0.940131	0.810106	0.788965	0.932867	0.799535	-0.133331	8	140209154	F	II		IGR	opensea	IGR-opensea		rs564763778	43
cg12424646	0.0740002	0.0278748	0.195221	0.145707	0.0509375	0.170464	0.119527	8	37699507	F	II	GPR124	Body	island	Body-island	chr8:37698846-37699931	rs7010546	9
cg23858869	0.823299	0.780406	0.926502	0.933123	0.801853	0.929812	0.12796	8	74491534	F	II	STAU2	Body	opensea	Body-opensea		rs138357280;rs528679185	30;37
cg13867963	0.0546515	0.0100185	0.208125	0.113689	0.032335	0.160907	0.128572	8	35092878	F	I	UNC5D	TSS200	island	TSS200-island	chr8:35092679-35093559	rs552170832	15
cg10597661	0.0702112	0.0775933	0.255225	0.204739	0.0739022	0.229982	0.15608	8	8256332	F	II		IGR	opensea	IGR-opensea		rs535287797	0
cg06199605	0.0386022	0.0588733	0.235748	0.174023	0.0487377	0.204885	0.156148	8	82644390	R	II	CHMP4C	TSS1500	shore	TSS1500-shore	chr8:82644603-82644849	rs537630405;rs554780020;rs574643387;rs540178286	21;18;6;5
cg06638129	0.0542504	0.0347036	0.307114	0.114889	0.044477	0.211001	0.166524	8	35093176	F	II	UNC5D	5'UTR	island	5'UTR-island	chr8:35092679-35093559	rs568974093;rs186553151	26;50
cg21772509	0.0303562	0.0223037	0.226587	0.16302	0.0263299	0.194804	0.168474	8	41503840	F	II	NKX6-3	3'UTR	shore	3'UTR-shore	chr8:41503916-41504266	rs5891165;rs547204971	14;47
cg01099220	0.0508759	0.0609804	0.301817	0.148488	0.0559282	0.225153	0.169225	8	145747659	F	II	LRRC14	3'UTR	island	3'UTR-island	chr8:145747509-145748682	rs569603087;rs144295247;rs558269527	21;34;45
cg04419237	0.745043	0.727229	0.937775	0.888432	0.736136	0.913103	0.176967	8	119413023	F	II	SAMD12	Body	opensea	Body-opensea		rs573354162;rs150775281;rs117411817	18;32;33
cg08479145	0.122699	0.099652	0.314114	0.267438	0.111176	0.290776	0.179601	8	103549722	R	II		IGR	opensea	IGR-opensea
cg00002224	0.075226	0.0673611	0.318508	0.217025	0.0712936	0.267767	0.196473	8	144120399	F	II	C8orf31	TSS1500	opensea	TSS1500-opensea		rs550113666	11
cg12396237	0.737243	0.689393	0.948626	0.93082	0.713318	0.939723	0.226405	8	25336262	R	II	CDCA2	Body	opensea	Body-opensea		rs1532916;rs544581771	38;1
cg19414122	0.625052	0.640678	0.896912	0.837442	0.632865	0.867177	0.234312	8	18896631	R	II		IGR	opensea	IGR-opensea		rs576755548	2
cg08795786	0.0712102	0.0908766	0.413613	0.305153	0.0810434	0.359383	0.27834	8	144120335	R	II	C8orf31	TSS1500	opensea	TSS1500-opensea		rs6995882;rs10090102;rs374113967	38;29;24
cg13230004	0.457696	0.47468	0.775541	0.746657	0.466188	0.761099	0.294911	8	145929780	R	II		IGR	shelf	IGR-shelf	chr8:145925410-145926101	rs145543813	1
cg11960655	0.230589	0.217551	0.580185	0.491274	0.22407	0.535729	0.311659	8	129696418	R	II		IGR	opensea	IGR-opensea		rs35181671;rs147383907;rs569931860;rs77961361	36;19;2;1
cg05728554	0.539261	0.406365	0.805379	0.789479	0.472813	0.797429	0.324616	8	91655815	F	II	TMEM64	Body	shore	Body-shore	chr8:91657389-91658779	rs73301580	11
cg19630984	0.317216	0.210731	0.629529	0.557992	0.263974	0.593761	0.329787	8	84737366	F	II		IGR	opensea	IGR-opensea		rs9650290;rs551320426	6;15
cg20511966	0.523133	0.629207	0.931767	0.904199	0.57617	0.917983	0.341813	8	141361266	F	II	TRAPPC9	Body	shore	Body-shore	chr8:141359155-141359621	rs573736680;rs112520904;rs562770440;rs533409360;rs184491758	8;12;24;27;28
cg11189422	0.543579	0.519326	0.925088	0.889319	0.531453	0.907204	0.375751	8	127886284	F	II		IGR	opensea	IGR-opensea		rs111552735	0
cg17305949	0.370866	0.416399	0.78821	0.765494	0.393633	0.776852	0.383219	8	142114968	R	II		IGR	opensea	IGR-opensea		rs149019266;rs571547946;rs542820991	25;9;1
cg20190576	0.460808	0.496056	0.854973	0.87318	0.478432	0.864077	0.385645	8	109955223	F	II		IGR	opensea	IGR-opensea		rs199571605;rs545424899;rs182399986;rs186105743;rs544894785	0;0;2;27;40
cg02243522	0.472423	0.489866	0.898335	0.852739	0.481144	0.875537	0.394393	8	129061054	F	II	MIR1207	TSS1500	opensea	TSS1500-opensea		rs112969224;rs187133442;rs557251033	0;1;32
cg10011523	0.516693	0.518288	0.929217	0.904911	0.51749	0.917064	0.399574	8	11433725	F	II	LINC00208	TSS1500	opensea	TSS1500-opensea		rs75187291	0
cg13916056	0.335419	0.281797	0.764302	0.687327	0.308608	0.725814	0.417207	8	38592634	F	II	TACC1	5'UTR	opensea	5'UTR-opensea		rs184049478;rs531298097;rs551318478	31;36;46
cg22861548	0.33447	0.418317	0.878986	0.77636	0.376394	0.827673	0.451279	8	143859669	R	II	LYNX1	TSS200	shore	TSS200-shore	chr8:143858279-143859411
cg10555383	0.0608333	0.0652374	0.610447	0.575875	0.0630354	0.593161	0.530126	8	143859990	R	I	LYNX1	TSS1500	shore	TSS1500-shore	chr8:143858279-143859411
cg03735656	0.347358	0.331209	0.902353	0.869466	0.339283	0.885909	0.546626	8	143859906	F	II	LYNX1	TSS1500	shore	TSS1500-shore	chr8:143858279-143859411	rs551294848;rs79218577	14;28
cg25483741	0.253206	0.289794	0.919338	0.806372	0.2715	0.862855	0.591355	8	143859895	R	II	LYNX1	TSS1500	shore	TSS1500-shore	chr8:143858279-143859411
cg23894907	0.239165	0.32763	0.877431	0.875259	0.283397	0.876345	0.592948	8	143860090	F	II	LYNX1	TSS1500	shore	TSS1500-shore	chr8:143858279-143859411	rs535432726	1
cg00399059	0.0831745	0.0934785	0.73367	0.676014	0.0883265	0.704842	0.616515	8	143859774	R	II	LYNX1	TSS200	shore	TSS200-shore	chr8:143858279-143859411	rs528621104	32
cg08090164	0.158512	0.25845	0.883498	0.851425	0.208481	0.867462	0.658981	8	143859709	F	II	LYNX1	TSS200	shore	TSS200-shore	chr8:143858279-143859411	rs528621104	35
cg19021188	0.247423	0.208599	0.914491	0.871933	0.228011	0.893212	0.665201	8	143859734	F	II	LYNX1	TSS200	shore	TSS200-shore	chr8:143858279-143859411	rs528621104;rs144307625	10;43
cg23180489	0.0772372	0.0805064	0.848429	0.827268	0.0788718	0.837849	0.758977	8	143859786	F	II	LYNX1	TSS200	shore	TSS200-shore	chr8:143858279-143859411	rs75321283	40
cg16814680	0.0197649	0.066667	0.830597	0.864017	0.0432159	0.847307	0.804091	8	91681699	F	II		IGR	opensea	IGR-opensea		rs5893130;rs562092115	1;1
cg06367454	0.740269	0.75413	0.306432	0.194461	0.7472	0.250447	-0.496753	9	100905147	F	II	CORO2A	Body	opensea	Body-opensea
cg13769283	0.561458	0.549005	0.099086	0.0922696	0.555232	0.0956778	-0.459554	9	138665949	F	I	KCNT1	Body	shelf	Body-shelf	chr9:138662597-138663009	rs559632181;rs35001757;rs533414087;rs542226507	0;1;14;20
cg13369764	0.797708	0.674909	0.330761	0.226508	0.736309	0.278635	-0.457674	9	125422251	F	II		IGR	opensea	IGR-opensea		rs561709442;rs148913406	0;21
cg12518915	0.908464	0.893778	0.541265	0.484347	0.901121	0.512806	-0.388315	9	37769597	R	II	TRMT10B	Body	opensea	Body-opensea		rs147974753;rs552648066;rs569264484;rs141115216	37;29;19;1
cg13491724	0.733854	0.637931	0.324505	0.27853	0.685893	0.301518	-0.384375	9	125392684	R	II	OR1B1	TSS1500	opensea	TSS1500-opensea		rs558545718;rs577211561;rs541303608;rs180898323	41;33;7;2
cg01035754	0.809825	0.736549	0.43438	0.357325	0.773187	0.395853	-0.377334	9	125331308	R	II	OR1L8	TSS1500	opensea	TSS1500-opensea		rs535204099;rs556619105	40;11
cg26034799	0.878185	0.843099	0.511727	0.462079	0.860642	0.486903	-0.373739	9	5185804	F	II	INSL6	TSS200	shore	TSS200-shore	chr9:5185333-5185780	rs145055357;rs528974097	0;33
cg13654376	0.913907	0.899087	0.571183	0.503886	0.906497	0.537535	-0.368962	9	131150449	R	II	URM1	Body	shelf	Body-shelf	chr9:131154346-131155923
cg13746854	0.885055	0.881994	0.519757	0.522336	0.883525	0.521046	-0.362478	9	34370894	R	I	KIAA1161	Body	island	Body-island	chr9:34370773-34372902
cg13577292	0.928352	0.899825	0.584976	0.55012	0.914089	0.567548	-0.346541	9	94485188	R	II	ROR2	3'UTR	shore	3'UTR-shore	chr9:94486291-94487253	rs138626161;rs548573232	20;12
cg12963603	0.843523	0.833614	0.573891	0.418445	0.838569	0.496168	-0.342401	9	121295670	R	II		IGR	opensea	IGR-opensea		rs568005093;rs10818177;rs557102872	41;27;2
cg00378282	0.848404	0.852484	0.552662	0.479084	0.850444	0.515873	-0.334571	9	5124481	R	II	JAK2	Body	opensea	Body-opensea		rs144764409;rs115776352	2;1
cg11078654	0.620052	0.442779	0.24965	0.146803	0.531416	0.198227	-0.333189	9	125331606	R	II	OR1L8	TSS1500	opensea	TSS1500-opensea		rs183689674;rs188011501	2;1
cg13767506	0.88496	0.893961	0.549914	0.567234	0.889461	0.558574	-0.330887	9	2715487	R	II		IGR	shelf	IGR-shelf	chr9:2717903-2718953	rs538806027;rs552510859;rs79765029	47;43;1
cg24293588	0.303694	0.367036	0.0170357	0.0081618	0.335365	0.0125988	-0.322766	9	130186114	R	II	ZNF79	TSS1500	shore	TSS1500-shore	chr9:130186276-130187160	rs75458868	51
cg05382060	0.777007	0.672711	0.447272	0.368995	0.724859	0.408134	-0.316725	9	125166142	R	II		IGR	opensea	IGR-opensea		rs191273137	8
cg07992455	0.829878	0.78995	0.528921	0.464318	0.809914	0.49662	-0.313294	9	125424358	R	II	OR1L1	1stExon	opensea	1stExon-opensea		rs534283327;rs146376238	5;2
cg07124234	0.561449	0.485039	0.210217	0.217613	0.523244	0.213915	-0.309329	9	125485239	F	II	OR1L4	TSS1500	opensea	TSS1500-opensea		rs530593738	49
cg10283070	0.835265	0.789912	0.530022	0.477247	0.812588	0.503634	-0.308954	9	125392305	R	II	OR1B1	TSS1500	opensea	TSS1500-opensea
cg09506707	0.584867	0.458085	0.269846	0.162979	0.521476	0.216412	-0.305064	9	100797526	R	II		IGR	opensea	IGR-opensea		rs114282283	25
cg23705530	0.863485	0.836928	0.592053	0.502651	0.850207	0.547352	-0.302855	9	125423633	R	II	OR1L1	TSS1500	opensea	TSS1500-opensea		rs149652800;rs533569241;rs573180073	24;20;2
cg04252075	0.819924	0.805802	0.53112	0.492616	0.812863	0.511868	-0.300995	9	137716306	F	II	COL5A1	Body	shelf	Body-shelf	chr9:137719283-137719504	rs113110193;rs150275820;rs74599013;rs554526985;rs150603861	0;11;17;26;41
cg06316310	0.504925	0.420899	0.181635	0.149288	0.462912	0.165462	-0.29745	9	15824844	F	II	CCDC171	Body	opensea	Body-opensea		rs146007839;rs558376197	37;39
cg09566959	0.847199	0.823003	0.590265	0.497985	0.835101	0.544125	-0.290976	9	125342383	R	II		IGR	opensea	IGR-opensea		rs530746135;rs2050897	34;9
cg02389281	0.86036	0.794246	0.545861	0.527035	0.827303	0.536448	-0.290855	9	125437148	F	II	OR1L3	TSS1500	opensea	TSS1500-opensea		rs141471465;rs190365713;rs74533552;rs116525304;rs576335105;rs543357757	0;1;13;27;33;36
cg10893634	0.766259	0.72252	0.468219	0.440218	0.74439	0.454218	-0.290172	9	100707397	R	II	HEMGN	TSS1500	opensea	TSS1500-opensea		rs538482675;rs186491407	38;2
cg24758794	0.43451	0.381934	0.116153	0.135381	0.408222	0.125767	-0.282455	9	139637376	F	I	LCN10	1stExon	shelf	1stExon-shelf	chr9:139634062-139634281	rs199525822;rs538502200;rs558460253	1;10;32
cg16463229	0.415401	0.39392	0.131402	0.114683	0.40466	0.123042	-0.281618	9	139637526	F	II	LCN10	TSS200	shelf	TSS200-shelf	chr9:139640640-139640885	rs12350740	15
cg17123795	0.852722	0.783557	0.56517	0.520554	0.818139	0.542862	-0.275277	9	125373423	F	II		IGR	opensea	IGR-opensea		rs543650548;rs182087091;rs13284046	6;18;47
cg07717632	0.298418	0.470097	0.155259	0.0728973	0.384257	0.114078	-0.270179	9	140172631	R	II	C9orf167	5'UTR	island	5'UTR-island	chr9:140172613-140176105	rs190216186	30
cg13482309	0.812852	0.72978	0.53948	0.474237	0.771316	0.506859	-0.264457	9	125391138	F	II	OR1B1	1stExon	opensea	1stExon-opensea		rs111620695	1
cg16473288	0.797686	0.719847	0.523739	0.469933	0.758767	0.496836	-0.26193	9	125290120	R	II	OR1N1	TSS1500	opensea	TSS1500-opensea		rs561605349;rs146245453;rs186162250;rs148050804	39;20;12;6
cg20694241	0.884248	0.835952	0.615172	0.61747	0.8601	0.616321	-0.243779	9	39132524	F	II	CNTNAP3	Body	shore	Body-shore	chr9:39132859-39133145	rs73458411;rs540324168;rs561404347;rs529071777;rs114002734;rs562474351	0;1;22;38;40;46
cg01746241	0.901405	0.870602	0.622774	0.68328	0.886004	0.653027	-0.232977	9	34370835	R	II	KIAA1161	Body	island	Body-island	chr9:34370773-34372902
cg14396035	0.412981	0.334381	0.170866	0.127583	0.373681	0.149224	-0.224457	9	35096980	R	II	PIGO	TSS1500	shore	TSS1500-shore	chr9:35096152-35096673	rs529028565;rs542444694;rs559375636	47;30;2
cg02275947	0.922273	0.90538	0.723165	0.693408	0.913826	0.708287	-0.20554	9	125524161	F	II		IGR	opensea	IGR-opensea		rs537250776	1
cg13693646	0.88812	0.873101	0.6833	0.675801	0.88061	0.67955	-0.20106	9	68410538	R	II		IGR	shore	IGR-shore	chr9:68410746-68411413	rs79442266;rs76764500;rs566074531;rs530031571;rs75702611;rs74875001;rs74562139	44;38;31;24;22;20;1
cg14508358	0.354657	0.102332	0.0233743	0.0485814	0.228495	0.0359779	-0.192517	9	6716417	F	I		IGR	island	IGR-island	chr9:6715976-6716503	rs554533599;rs540545690;rs562577785;rs182504650	13;18;19;41
cg14250881	0.933128	0.914785	0.726567	0.753461	0.923956	0.740014	-0.183943	9	34370781	R	I	KIAA1161	3'UTR	island	3'UTR-island	chr9:34370773-34372902	rs540916656	38
cg07983009	0.262832	0.225319	0.0799414	0.0735348	0.244076	0.0767381	-0.167337	9	71650372	F	II	FXN	TSS200	shore	TSS200-shore	chr9:71650646-71651176
cg09628788	0.284706	0.19578	0.0979932	0.0484496	0.240243	0.0732214	-0.167022	9	29830837	R	II		IGR	opensea	IGR-opensea		rs185995953	2
cg13912673	0.107628	0.307147	0.0401191	0.0499523	0.207387	0.0450357	-0.162352	9	86571904	F	I	C9orf64	TSS1500	island	TSS1500-island	chr9:86571047-86572027
cg11255378	0.846397	0.76384	0.924393	0.944112	0.805118	0.934253	0.129134	9	97616248	R	II	C9orf3	Body	opensea	Body-opensea
cg19123107	0.0211533	0.0250824	0.189593	0.130686	0.0231178	0.16014	0.137022	9	136324577	R	II	C9orf7	TSS1500	shore	TSS1500-shore	chr9:136324676-136325527	rs587680071;rs587732071;rs185945166	39;22;5
cg00923719	0.647171	0.655352	0.860706	0.835836	0.651262	0.848271	0.197009	9	72772550	R	II	MAMDC2-AS1	Body	opensea	Body-opensea		rs560948019;rs531498388;rs10116027;rs571518761	39;25;11;2
cg07715621	0.658534	0.730399	0.953146	0.930353	0.694466	0.941749	0.247283	9	128716058	F	II	PBX3	Body	opensea	Body-opensea		rs183006401;rs11369530;rs117933304;rs187355296;rs556806740;rs576894498	0;5;19;29;43;46
cg16816400	0.516901	0.532824	0.794464	0.769587	0.524862	0.782025	0.257163	9	137809991	R	II	FCN1	TSS200	opensea	TSS200-opensea		rs28909976;rs536149474	4;1
cg14267020	0.718855	0.627095	0.93645	0.949004	0.672975	0.942727	0.269752	9	19064114	F	II	SCARNA8	TSS1500	opensea	TSS1500-opensea		rs13287517	15
cg21547364	0.667494	0.585687	0.922703	0.900315	0.62659	0.911509	0.284919	9	998533	R	II		IGR	island	IGR-island	chr9:998463-999034	rs71327366;rs554793419;rs7390001	36;12;7
cg00588575	0.580387	0.596263	0.898978	0.856537	0.588325	0.877757	0.289432	9	139960171	F	II	SAPCD2	Body	shelf	Body-shelf	chr9:139964155-139965284	rs562234975;rs4880086;rs2176674;rs111327164	4;6;7;29
cg10896248	0.0906161	0.0875147	0.410375	0.416565	0.0890654	0.41347	0.324404	9	101172889	R	II	GABBR2	Body	opensea	Body-opensea		rs141728943;rs116670171;rs559208988	30;11;8
cg13811879	0.458751	0.465462	0.802685	0.786264	0.462107	0.794475	0.332368	9	136556337	F	II	SARDH	Body	opensea	Body-opensea		rs150541419;rs181597453;rs537069890;rs555385980	0;35;37;40
cg10302019	0.541186	0.509427	0.923033	0.883659	0.525307	0.903346	0.378039	9	14180824	R	II	NFIB	TSS200	opensea	TSS200-opensea		rs146683717	1
cg24576726	0.438265	0.439825	0.846708	0.792031	0.439045	0.81937	0.380325	9	137155309	R	II		IGR	opensea	IGR-opensea		rs72768743;rs185101830;rs567216999	31;16;2
cg18586585	0.559282	0.522489	0.939891	0.910799	0.540886	0.925345	0.38446	9	2229444	F	II		IGR	opensea	IGR-opensea		rs137881593;rs536700992;rs74987881;rs377174323;rs149041303	0;1;11;43;47
cg24882813	0.50552	0.539553	0.923896	0.890861	0.522536	0.907378	0.384842	9	32582000	R	II		IGR	opensea	IGR-opensea		rs140562929;rs547389840;rs16918355;rs150443724	51;26;17;1
cg09992948	0.0319594	0.0484044	0.443513	0.407415	0.0401819	0.425464	0.385282	9	118353997	F	II		IGR	opensea	IGR-opensea		rs75374103	39
cg18665120	0.544579	0.565312	0.955235	0.960154	0.554946	0.957695	0.402749	9	89527441	F	II		IGR	opensea	IGR-opensea		rs73652001;rs11141597;rs539728752	0;17;28
cg18559901	0.0430909	0.0516664	0.496848	0.453296	0.0473787	0.475072	0.427693	9	140356475	F	II	PNPLA7	Body	island	Body-island	chr9:140356314-140356987	rs41307436	28
cg05439235	0.48884	0.488649	0.938813	0.934676	0.488745	0.936744	0.448	9	115114944	R	II		IGR	opensea	IGR-opensea		rs186866052;rs575419401;rs537509914	34;6;1
cg24714864	0.765798	0.779382	0.0908434	0.228176	0.77259	0.15951	-0.61308	10	42863550	F	II	LOC441666	TSS200	shore	TSS200-shore	chr10:42862953-42863216	rs545415312;rs558666606	1;11
cg24598948	0.857304	0.829657	0.11013	0.363847	0.843481	0.236988	-0.606492	10	42863539	F	II	LOC441666	TSS200	shore	TSS200-shore	chr10:42862953-42863216	rs545415312;rs558666606	12;22
cg11580790	0.828321	0.787289	0.203992	0.273758	0.807805	0.238875	-0.56893	10	99356163	R	II	DHDPSL	Body	opensea	Body-opensea		rs540178259;rs564847427;rs143469435;rs182448085;rs147978301	44;40;13;12;2
cg06833823	0.872933	0.879556	0.189768	0.428025	0.876244	0.308896	-0.567348	10	42863068	F	II	LOC441666	Body	island	Body-island	chr10:42862953-42863216	rs576512027	42
cg01485177	0.731429	0.658969	0.0798609	0.194818	0.695199	0.137339	-0.55786	10	42863594	F	II	LOC441666	TSS200	shore	TSS200-shore	chr10:42862953-42863216
cg24527560	0.89371	0.829302	0.150448	0.48249	0.861506	0.316469	-0.545037	10	42863508	F	II	LOC441666	TSS200	shore	TSS200-shore	chr10:42862953-42863216	rs562550465;rs545474395;rs545415312	0;21;43
cg23026554	0.79726	0.792754	0.209345	0.429422	0.795007	0.319383	-0.475623	10	42862978	R	I	LOC441666	Body	island	Body-island	chr10:42862953-42863216	rs534431838;rs147257813	26;9
cg06739303	0.743614	0.817094	0.252793	0.362427	0.780354	0.30761	-0.472744	10	42863444	R	II	LOC441666	Body	shore	Body-shore	chr10:42862953-42863216	rs576600027;rs554475508	25;21
cg24481506	0.889405	0.84369	0.464919	0.350563	0.866547	0.407741	-0.458806	10	135281392	R	II	LOC619207	Body	shelf	Body-shelf	chr10:135278716-135279116	rs565599798	48
cg13248604	0.936599	0.884694	0.497766	0.463153	0.910646	0.48046	-0.430187	10	133000153	F	II	TCERG1L	Body	opensea	Body-opensea		rs143350672;rs550185924	0;10
cg22996588	0.750158	0.835727	0.44452	0.311899	0.792943	0.378209	-0.414733	10	135331384	F	II		IGR	shelf	IGR-shelf	chr10:135333722-135334062	rs546412886	47
cg16936421	0.836898	0.791637	0.39829	0.438817	0.814267	0.418553	-0.395714	10	729226	R	I	DIP2C	Body	opensea	Body-opensea		rs75910337;rs372889683;rs547047780;rs566897395;rs11253322	38;23;16;2;1
cg20668275	0.922954	0.90978	0.512545	0.52997	0.916367	0.521258	-0.395109	10	134981801	F	II	KNDC1	Body	shore	Body-shore	chr10:134980302-134981059	rs61750345;rs199713997;rs370261446;rs2998151	0;28;30;36
cg12014181	0.851574	0.744217	0.442597	0.386555	0.797895	0.414576	-0.383319	10	729479	F	I	DIP2C	Body	opensea	Body-opensea		rs139099117;rs143963812;rs117790564;rs532452908	3;6;7;49
cg01554797	0.942892	0.926284	0.572476	0.532498	0.934588	0.552487	-0.382101	10	3204753	R	II	PITRM1	Body	opensea	Body-opensea		rs183324937;rs148002201	23;1
cg23603273	0.893241	0.860366	0.52599	0.465765	0.876804	0.495877	-0.380926	10	64679766	F	II		IGR	opensea	IGR-opensea
cg10064922	0.849171	0.826478	0.462913	0.453594	0.837825	0.458253	-0.379572	10	729846	F	II	DIP2C	Body	opensea	Body-opensea		rs117634890;rs560556316	31;40
cg26873457	0.878052	0.843758	0.459091	0.50546	0.860905	0.482276	-0.37863	10	729204	F	I	DIP2C	Body	opensea	Body-opensea		rs372889683;rs547047780;rs566897395;rs11253322;rs377261222	1;8;22;23;31
cg09775294	0.917152	0.874323	0.495241	0.543471	0.895737	0.519356	-0.376382	10	129956838	F	II		IGR	opensea	IGR-opensea		rs138623972;rs555620653	0;23
cg07697234	0.918118	0.878153	0.556063	0.513391	0.898135	0.534727	-0.363409	10	33405714	F	II		IGR	opensea	IGR-opensea		rs116497179;rs531715443;rs550244956	0;10;48
cg11152829	0.446789	0.731503	0.240339	0.218316	0.589146	0.229328	-0.359818	10	36477091	F	II		IGR	opensea	IGR-opensea		rs556109851;rs576097861;rs150121500	15;41;49
cg04871410	0.920529	0.914349	0.601615	0.532322	0.917439	0.566968	-0.350471	10	82443773	F	II		IGR	opensea	IGR-opensea
cg01191462	0.893607	0.895161	0.583706	0.513764	0.894384	0.548735	-0.345649	10	3200435	R	II	PITRM1	Body	opensea	Body-opensea		rs375140731;rs190673909;rs535392902;rs147125821	50;34;6;1
cg11345700	0.924864	0.871168	0.577271	0.527586	0.898016	0.552429	-0.345588	10	33565458	F	II	NRP1	Body	opensea	Body-opensea		rs11009329	42
cg27611863	0.785758	0.726335	0.433366	0.393071	0.756047	0.413218	-0.342828	10	114119952	R	II		IGR	opensea	IGR-opensea		rs71483147;rs59020668	50;1
cg14903599	0.879142	0.871494	0.594039	0.473177	0.875318	0.533608	-0.34171	10	135406499	R	II		IGR	opensea	IGR-opensea
cg00167275	0.340893	0.356151	0.010871	0.00668103	0.348522	0.00877603	-0.339746	10	88854588	R	I	FAM35A	TSS1500	island	TSS1500-island	chr10:88853757-88855498	rs544795948;rs563124216	47;40
cg03773934	0.898609	0.863244	0.588135	0.501306	0.880926	0.54472	-0.336206	10	816636	R	II		IGR	opensea	IGR-opensea		rs117400306;rs138435706;rs186378409	46;2;1
cg23863750	0.805557	0.789468	0.498366	0.425931	0.797513	0.462149	-0.335364	10	4854986	R	II		IGR	opensea	IGR-opensea		rs76274310;rs559516046	15;1
cg03171770	0.415724	0.497956	0.091088	0.154332	0.45684	0.12271	-0.33413	10	43393728	R	I		IGR	island	IGR-island	chr10:43393476-43394417	rs536645137;rs368756757;rs573289054	22;8;1
cg05225889	0.897246	0.840017	0.559383	0.511208	0.868632	0.535296	-0.333336	10	676894	R	II	DIP2C	Body	shore	Body-shore	chr10:678262-679515	rs61833007;rs4881496	39;1
cg27119456	0.712592	0.695494	0.263447	0.482278	0.704043	0.372863	-0.33118	10	42863173	R	I	LOC441666	Body	island	Body-island	chr10:42862953-42863216	rs556828559	27
cg08421807	0.747876	0.662911	0.381332	0.370592	0.705393	0.375962	-0.329431	10	49867895	F	II		IGR	shelf	IGR-shelf	chr10:49863620-49864601	rs554037149;rs565536225;rs116516992	26;33;37
cg16949584	0.594164	0.56583	0.296299	0.213264	0.579997	0.254782	-0.325215	10	135337429	R	II		IGR	shelf	IGR-shelf	chr10:135341255-135342561	rs559702193;rs117760397	20;1
cg10949670	0.823159	0.848969	0.504041	0.520099	0.836064	0.51207	-0.323994	10	34966710	R	II	PARD3	Body	opensea	Body-opensea		rs187228842	11
cg08371140	0.233192	0.491101	0.0387186	0.0390637	0.362147	0.0388911	-0.323255	10	36738505	R	II		IGR	opensea	IGR-opensea		rs142270285;rs146380811	39;21
cg13446543	0.387177	0.515381	0.130976	0.132364	0.451279	0.13167	-0.319609	10	97666922	F	I	C10orf131	TSS1500	shore	TSS1500-shore	chr10:97667243-97667978	rs565836574;rs114197233;rs185571539	8;17;48
cg18503829	0.887047	0.893115	0.585117	0.565504	0.890081	0.57531	-0.31477	10	729956	F	II	DIP2C	Body	opensea	Body-opensea		rs115632950;rs540924933	12;15
cg16437030	0.599733	0.733233	0.408924	0.295239	0.666483	0.352082	-0.314401	10	135256350	F	II		IGR	shore	IGR-shore	chr10:135254747-135255023	rs565621407;rs116694922;rs573128668	0;1;30
cg24771908	0.807348	0.785981	0.5011	0.469969	0.796665	0.485534	-0.31113	10	131584276	R	II		IGR	opensea	IGR-opensea		rs545302213;rs565313917;rs142109814;rs77391664;rs180706739	42;41;19;14;1
cg06385202	0.788537	0.744588	0.502775	0.409017	0.766562	0.455896	-0.310666	10	1367612	R	II	ADARB2	Body	shore	Body-shore	chr10:1368903-1369891	rs190667247;rs181925486	51;1
cg18644892	0.794003	0.694849	0.475774	0.406197	0.744426	0.440985	-0.303441	10	127580267	F	II		IGR	shelf	IGR-shelf	chr10:127584249-127585538	rs77244144;rs74719628;rs79680076	7;12;34
cg21217280	0.720639	0.7806	0.491393	0.405595	0.750619	0.448494	-0.302125	10	135269589	R	II	SCART1	Body	shore	Body-shore	chr10:135270783-135271061	rs565975550;rs145287573;rs551627080;rs185958680	33;4;3;2
cg25120325	0.810026	0.829314	0.61204	0.423611	0.81967	0.517826	-0.301844	10	118380370	R	I	PNLIPRP2	TSS200	opensea	TSS200-opensea		rs532274958;rs12415178;rs11197761;rs116862047;rs539561841;rs546763811	47;27;26;25;2;1
cg19721068	0.786413	0.798432	0.529701	0.452644	0.792423	0.491172	-0.30125	10	135346592	R	II	CYP2E1	Body	opensea	Body-opensea		rs112863932	1
cg17180012	0.363604	0.373323	0.093353	0.0481928	0.368464	0.0707729	-0.297691	10	97666929	F	I	C10orf131	TSS1500	shore	TSS1500-shore	chr10:97667243-97667978	rs565836574;rs114197233;rs185571539	1;10;41
cg23779240	0.490433	0.44167	0.182971	0.155864	0.466051	0.169417	-0.296634	10	102438217	R	II		IGR	shelf	IGR-shelf	chr10:102440600-102441011	rs530042005;rs11190656;rs546860595	17;16;8
cg26465389	0.469185	0.433615	0.188891	0.126929	0.4514	0.15791	-0.29349	10	135060475	F	I		IGR	opensea	IGR-opensea		rs538156100;rs34602863;rs554579563	12;15;31
cg08649291	0.725631	0.623723	0.386069	0.380487	0.674677	0.383278	-0.291399	10	44019564	R	II		IGR	opensea	IGR-opensea		rs77394339;rs182852337	23;1
cg03534808	0.72212	0.790528	0.440633	0.491198	0.756324	0.465916	-0.290408	10	132052956	F	II		IGR	opensea	IGR-opensea		rs558379527;rs575008009;rs1109020	2;9;44
cg03287432	0.466359	0.396798	0.154799	0.12782	0.431578	0.141309	-0.290269	10	135060512	F	II		IGR	opensea	IGR-opensea		rs111808789;rs1984262	26;27
cg13496098	0.331348	0.428035	0.129132	0.0602212	0.379691	0.0946767	-0.285015	10	97666894	F	I	C10orf131	TSS1500	shore	TSS1500-shore	chr10:97667243-97667978	rs552502141;rs565836574;rs114197233	13;36;45
cg26352088	0.863317	0.795295	0.635734	0.452947	0.829306	0.54434	-0.284966	10	121578129	R	I	INPP5F	TSS1500	island	TSS1500-island	chr10:121577529-121578385	rs7907781	32
cg10045103	0.729595	0.723506	0.484854	0.400204	0.726551	0.442529	-0.284022	10	72202715	R	II	NODAL	TSS1500	shore	TSS1500-shore	chr10:72200065-72201368	rs568933720;rs536228210;rs183574120	19;4;1
cg04850286	0.685314	0.658091	0.385272	0.396014	0.671703	0.390643	-0.28106	10	81895943	F	II	PLAC9	Body	shelf	Body-shelf	chr10:81892222-81892640	rs566537750;rs575219314;rs2789698;rs575291250	0;1;27;38
cg01559641	0.780843	0.69042	0.478894	0.434195	0.735632	0.456545	-0.279087	10	5190823	R	II		IGR	opensea	IGR-opensea		rs187956566;rs144992502	25;11
cg14315411	0.666483	0.745684	0.459488	0.395798	0.706083	0.427643	-0.27844	10	135275764	F	II	SCART1	Body	shelf	Body-shelf	chr10:135271870-135272144
cg08249107	0.840724	0.797485	0.590982	0.491308	0.819105	0.541145	-0.27796	10	135269765	R	II	SCART1	Body	shore	Body-shore	chr10:135270783-135271061	rs573027259;rs569756949	35;1
cg11784437	0.836061	0.763311	0.534647	0.509068	0.799686	0.521857	-0.277829	10	127583619	R	II	FANK1	TSS1500	shore	TSS1500-shore	chr10:127584249-127585538	rs5023832;rs5023831;rs5027374;rs5023830;rs575213555;rs76633516	34;31;28;26;23;17
cg16395953	0.500857	0.432946	0.226371	0.155316	0.466901	0.190843	-0.276058	10	91152122	F	II	IFIT1	TSS200	opensea	TSS200-opensea		rs536815167;rs554810527;rs191443604	0;31;40
cg05338748	0.831041	0.793027	0.55361	0.525067	0.812034	0.539339	-0.272695	10	135276154	R	II	LOC619207	Body	shelf	Body-shelf	chr10:135278716-135279116	rs568044858	1
cg01142721	0.557736	0.481146	0.251815	0.24205	0.519441	0.246932	-0.272508	10	85985448	F	II	LRIT2	TSS200	opensea	TSS200-opensea
cg03716984	0.877099	0.845398	0.524837	0.672356	0.861249	0.598596	-0.262652	10	54538505	R	I		IGR	opensea	IGR-opensea		rs183870744;rs544030642	40;10
cg15019617	0.417138	0.307843	0.134348	0.0820049	0.36249	0.108176	-0.254314	10	91152447	R	II	IFIT1	5'UTR	opensea	5'UTR-opensea		rs563073486;rs574981720	44;20
cg02722214	0.900831	0.861477	0.695532	0.563893	0.881154	0.629713	-0.251441	10	121578137	R	I	INPP5F	Body	island	Body-island	chr10:121577529-121578385	rs7907781	40
cg25045785	0.447044	0.331052	0.17302	0.112781	0.389048	0.1429	-0.246148	10	121578639	F	I	INPP5F	Body	shore	Body-shore	chr10:121577529-121578385	rs540731243	32
cg01022670	0.783264	0.754869	0.527918	0.519485	0.769067	0.523701	-0.245365	10	729711	R	II	DIP2C	Body	opensea	Body-opensea		rs567271214;rs561393432	34;5
cg05450336	0.861719	0.824131	0.591271	0.606352	0.842925	0.598811	-0.244114	10	729916	R	II	DIP2C	Body	opensea	Body-opensea		rs117634890;rs560556316	41;32
cg00908501	0.798421	0.812106	0.60805	0.524957	0.805263	0.566503	-0.23876	10	135256716	F	II		IGR	shore	IGR-shore	chr10:135254747-135255023	rs551608778;rs113381658;rs184506281;rs2249421	5;36;45;46
cg08887961	0.313231	0.332229	0.078247	0.0912266	0.32273	0.0847368	-0.237993	10	62761027	R	II	RHOBTB1	Body	shore	Body-shore	chr10:62761163-62761595	rs191876629	27
cg27261995	0.882503	0.8485	0.651645	0.605755	0.865502	0.6287	-0.236802	10	135268269	R	II	SCART1	Body	shelf	Body-shelf	chr10:135270783-135271061	rs75052556;rs565984762;rs528055126	19;7;5
cg20330217	0.880998	0.880899	0.66015	0.63991	0.880948	0.65003	-0.230918	10	33578803	F	II	NRP1	Body	opensea	Body-opensea		rs116570856;rs72790259;rs141408673	0;18;36
cg06222206	0.807794	0.84701	0.634468	0.568285	0.827402	0.601376	-0.226026	10	135278165	R	II	LOC619207	Body	shore	Body-shore	chr10:135278716-135279116
cg25051970	0.816008	0.831097	0.618764	0.576811	0.823553	0.597788	-0.225765	10	135267467	R	II	SCART1	Body	shelf	Body-shelf	chr10:135270783-135271061	rs2253522	24
cg00801003	0.858137	0.816412	0.622663	0.60899	0.837275	0.615826	-0.221449	10	135276553	F	II	LOC619207	Body	shelf	Body-shelf	chr10:135278716-135279116	rs146265157	17
cg02009891	0.933405	0.932716	0.724816	0.701142	0.93306	0.712979	-0.220081	10	120820746	R	II	SNORA19	TSS1500	opensea	TSS1500-opensea		rs149409844	1
cg01701415	0.259803	0.298826	0.0864133	0.0471468	0.279315	0.0667801	-0.212534	10	74870311	F	II	NUDT13	5'UTR	opensea	5'UTR-opensea
cg16013807	0.314683	0.251333	0.0968159	0.0808881	0.283008	0.088852	-0.194156	10	99833967	F	II		IGR	opensea	IGR-opensea		rs575589248;rs146419375	0;9
cg07328825	0.929445	0.88988	0.741632	0.705838	0.909662	0.723735	-0.185927	10	135367130	R	II		IGR	opensea	IGR-opensea
cg16729325	0.287152	0.183291	0.076396	0.0358149	0.235222	0.0561055	-0.179116	10	15461335	R	II		IGR	opensea	IGR-opensea		rs149298091;rs115513823;rs148432693	42;21;6
cg23771949	0.919314	0.914629	0.777287	0.729649	0.916972	0.753468	-0.163504	10	134165390	R	II	LRRC27	3'UTR	island	3'UTR-island	chr10:134165143-134166313	rs141724598;rs534798623;rs540029006	51;41;6
cg19444703	0.940146	0.909276	0.780707	0.746378	0.924711	0.763542	-0.161169	10	46979151	R	II		IGR	opensea	IGR-opensea		rs563932445;rs113833490;rs575788658;rs543604159	28;15;2;1
cg21515562	0.25261	0.187492	0.0862808	0.0599049	0.220051	0.0730928	-0.146959	10	103348570	R	II	POLL	TSS1500	shore	TSS1500-shore	chr10:103347679-103348215	rs553234988	39
cg14159304	0.143721	0.224722	0.0344762	0.0760736	0.184222	0.0552749	-0.128947	10	105212236	F	I	CALHM2	TSS200	island	TSS200-island	chr10:105211950-105212306	rs529465118;rs547608419	20;23
cg20638675	0.194423	0.15771	0.0591239	0.0656176	0.176066	0.0623708	-0.113696	10	45374906	R	I		IGR	opensea	IGR-opensea		rs77138182;rs61741221;rs139367387	45;24;2
cg05193369	0.0309255	0.0376124	0.167912	0.111887	0.0342689	0.139899	0.10563	10	94821773	F	I	CYP26C1	Body	island	Body-island	chr10:94820026-94823252
cg19238103	0.0369255	0.0259868	0.154176	0.120885	0.0314561	0.13753	0.106074	10	63661362	F	II	ARID5B	TSS200	shore	TSS200-shore	chr10:63662886-63663299	rs565695663;rs187587249;rs548185534	17;31;51
cg24196693	0.0636125	0.0371573	0.199983	0.18003	0.0503849	0.190006	0.139622	10	85954958	F	II	PCDH21	Body	island	Body-island	chr10:85954199-85955303
cg07876289	0.082929	0.0553699	0.247747	0.170972	0.0691494	0.209359	0.14021	10	43048696	F	II	ZNF37B	TSS1500	shore	TSS1500-shore	chr10:43047584-43048472	rs565399502;rs532550216;rs58540235	23;32;46
cg07637515	0.850521	0.748428	0.965584	0.922559	0.799474	0.944071	0.144597	10	62149723	F	II	ANK3	TSS200	opensea	TSS200-opensea		rs553810288	29
cg27498980	0.0730219	0.0970231	0.228071	0.231584	0.0850225	0.229827	0.144805	10	6621174	F	II	PRKCQ-AS1	TSS1500	shore	TSS1500-shore	chr10:6621907-6622642	rs542803269;rs577721029;rs536054352	6;8;42
cg26404725	0.0302321	0.0258918	0.242328	0.14624	0.0280619	0.194284	0.166222	10	94819802	R	II	CYP26C1	TSS1500	shore	TSS1500-shore	chr10:94820026-94823252
cg17743250	0.0696586	0.0867694	0.26695	0.249852	0.078214	0.258401	0.180187	10	94820927	R	I	CYP26C1	TSS200	island	TSS200-island	chr10:94820026-94823252	rs568902872	16
cg10682219	0.00949909	0.0231612	0.229722	0.17678	0.0163301	0.203251	0.186921	10	63660856	R	II	ARID5B	TSS200	shelf	TSS200-shelf	chr10:63662886-63663299	rs137872580	43
cg05219493	0.0420797	0.0590082	0.304785	0.178037	0.0505439	0.241411	0.190867	10	94820923	R	II	CYP26C1	TSS200	island	TSS200-island	chr10:94820026-94823252	rs568902872	12
cg19305681	0.079883	0.0801415	0.302235	0.279946	0.0800123	0.291091	0.211078	10	94821657	R	II	CYP26C1	Body	island	Body-island	chr10:94820026-94823252	rs543297361;rs7907583	42;39
cg04877503	0.616037	0.807868	0.940066	0.918252	0.711952	0.929159	0.217207	10	13114379	R	II	CCDC3	5'UTR	opensea	5'UTR-opensea		rs10796011;rs80319876;rs568159516	41;6;1
cg01416891	0.0648356	0.055876	0.324911	0.234075	0.0603558	0.279493	0.219137	10	94820892	R	II	CYP26C1	TSS200	island	TSS200-island	chr10:94820026-94823252	rs530006924;rs1538648;rs373762201	51;34;25
cg25500709	0.753074	0.67601	0.943252	0.928665	0.714542	0.935959	0.221416	10	130696886	R	II		IGR	opensea	IGR-opensea
cg25961903	0.0631529	0.0333472	0.309608	0.251467	0.0482501	0.280538	0.232288	10	63660958	F	II	ARID5B	TSS1500	shore	TSS1500-shore	chr10:63662886-63663299
cg26354488	0.65817	0.781586	0.960211	0.951267	0.719878	0.955739	0.235861	10	128096733	R	II		IGR	opensea	IGR-opensea		rs185843370;rs369716366;rs11294698;rs554402124;rs572907181	48;26;6;2;1
cg09732711	0.543662	0.579273	0.83064	0.771745	0.561467	0.801192	0.239725	10	130696072	R	II		IGR	opensea	IGR-opensea		rs559890287;rs571890139;rs545529425	41;26;16
cg09440270	0.0416848	0.0517813	0.347025	0.226362	0.046733	0.286694	0.239961	10	94820086	F	II	CYP26C1	TSS1500	island	TSS1500-island	chr10:94820026-94823252	rs531435398;rs545167649	34;47
cg15037851	0.211028	0.265787	0.531691	0.472797	0.238408	0.502244	0.263837	10	125664651	R	II		IGR	opensea	IGR-opensea		rs1105562;rs539604838	40;1
cg20322977	0.079997	0.0797733	0.375018	0.315071	0.0798851	0.345045	0.26516	10	94821085	F	II	CYP26C1	1stExon	island	1stExon-island	chr10:94820026-94823252	rs144906308	17
cg00113225	0.480002	0.61687	0.803603	0.829833	0.548436	0.816718	0.268282	10	64266524	R	II	ZNF365	Body	opensea	Body-opensea		rs550038672;rs10995177	42;14
cg07204602	0.0670064	0.0652138	0.425591	0.272578	0.0661101	0.349085	0.282975	10	94819786	F	II	CYP26C1	TSS1500	shore	TSS1500-shore	chr10:94820026-94823252	rs557933605;rs577864619	21;23
cg01389728	0.200837	0.169477	0.49059	0.476071	0.185157	0.483331	0.298173	10	6620572	F	II	PRKCQ	5'UTR	shore	5'UTR-shore	chr10:6621907-6622642	rs551569722;rs181487845	21;29
cg16577651	0.0245908	0.0285693	0.375107	0.304784	0.0265801	0.339946	0.313365	10	94820236	R	I	CYP26C1	TSS1500	island	TSS1500-island	chr10:94820026-94823252	rs187981385;rs2297918;rs34547823;rs529236536;rs548975167	47;36;28;27;24
cg18156854	0.577871	0.569108	0.894319	0.886143	0.573489	0.890231	0.316742	10	68812128	F	II	LRRTM3	Body	opensea	Body-opensea		rs192193040;rs59251898;rs140466616	0;10;17
cg23656959	0.303752	0.309383	0.643733	0.60655	0.306568	0.625142	0.318574	10	27532183	F	II	ACBD5	TSS1500	shore	TSS1500-shore	chr10:27530938-27531363	rs145590048;rs531804256	18;51
cg06651172	0.601015	0.587404	0.915143	0.913526	0.59421	0.914334	0.320125	10	30469889	R	II		IGR	opensea	IGR-opensea		rs142925314	1
cg14240646	0.544315	0.628507	0.940646	0.889528	0.586411	0.915087	0.328677	10	27532245	R	II	ACBD5	TSS1500	shore	TSS1500-shore	chr10:27530938-27531363	rs145590048;rs531804256;rs185499449	46;13;2
cg03844115	0.47936	0.500736	0.83785	0.802626	0.490048	0.820238	0.330191	10	1455327	F	II	ADARB2	Body	opensea	Body-opensea		rs188284425;rs148425441;rs558419447	0;1;3
cg17383262	0.0533879	0.098792	0.430208	0.382878	0.07609	0.406543	0.330453	10	106034917	R	II	GSTO2	5'UTR	shore	5'UTR-shore	chr10:106034574-106034803	rs190622084	22
cg18907623	0.62189	0.530521	0.951202	0.903847	0.576206	0.927525	0.351319	10	61382736	F	II		IGR	opensea	IGR-opensea		rs150919332;rs112795017	0;17
cg07225966	0.0491557	0.0624272	0.44658	0.380815	0.0557914	0.413698	0.357906	10	94820376	F	I	CYP26C1	TSS1500	island	TSS1500-island	chr10:94820026-94823252	rs571734576	33
cg00204972	0.541978	0.480582	0.866882	0.876301	0.51128	0.871592	0.360311	10	88751690	R	II	AGAP11	5'UTR	opensea	5'UTR-opensea		rs572645532;rs542954368;rs561130956	39;17;2
cg20973769	0.505165	0.515048	0.898052	0.860772	0.510107	0.879412	0.369305	10	72494617	R	II	ADAMTS14	Body	opensea	Body-opensea		rs192151956;rs145862135	49;1
cg25083618	0.0428768	0.0630964	0.442079	0.409993	0.0529866	0.426036	0.373049	10	94820988	F	I	CYP26C1	TSS200	island	TSS200-island	chr10:94820026-94823252	rs374243524;rs188449249;rs534100707	1;6;21
cg09797202	0.49362	0.493403	0.884593	0.858714	0.493511	0.871654	0.378142	10	102111107	R	II	SCD	Body	shelf	Body-shelf	chr10:102106182-102107722	rs3842637;rs368535169	4;2
cg25655578	0.54042	0.465914	0.911426	0.853279	0.503167	0.882353	0.379186	10	84649054	F	II	NRG3	Body	opensea	Body-opensea		rs549322346;rs570934925;rs532046852	5;22;34
cg14840536	0.535868	0.494866	0.908566	0.886198	0.515367	0.897382	0.382015	10	101686676	F	II	DNMBP-AS1	TSS1500	opensea	TSS1500-opensea
cg05788080	0.498048	0.48956	0.885179	0.875723	0.493804	0.880451	0.386647	10	106081245	R	II	ITPRIP	5'UTR	opensea	5'UTR-opensea		rs537219379;rs147944114	20;1
cg27405177	0.583148	0.569586	0.972412	0.974998	0.576367	0.973705	0.397338	10	134926810	R	II	GPR123	Body	island	Body-island	chr10:134925815-134926878	rs12260190;rs139258295;rs115856552;rs189760258	36;31;24;1
cg05920119	0.494956	0.503084	0.915997	0.877176	0.49902	0.896587	0.397567	10	6010863	R	II	IL15RA	Body	opensea	Body-opensea		rs558448644;rs576923539;rs8177777	44;21;1
cg11056229	0.227588	0.110754	0.602744	0.541726	0.169171	0.572235	0.403064	10	1281114	R	II	ADARB2	Body	shelf	Body-shelf	chr10:1284151-1284422	rs555758364;rs76767326	22;1
cg16402757	0.493268	0.565592	0.964166	0.90291	0.52943	0.933538	0.404108	10	35311004	R	II	CUL2	Body	opensea	Body-opensea		rs187334458;rs10714792	7;1
cg20673407	0.0149018	0.0270224	0.421265	0.439811	0.0209621	0.430538	0.409576	10	31040939	R	II		IGR	opensea	IGR-opensea		rs527329265;rs144628257	42;1
cg14442455	0.446056	0.388022	0.824816	0.837752	0.417039	0.831284	0.414244	10	15726980	R	II	ITGA8	Body	opensea	Body-opensea		rs545222120;rs563495234;rs182311050;rs143082744	40;39;5;1
cg23659134	0.0533192	0.144073	0.569589	0.474282	0.098696	0.521936	0.42324	10	106035168	R	II	GSTO2	Body	shore	Body-shore	chr10:106034574-106034803	rs201769633;rs200918851;rs7923376;rs74154779	51;41;38;37
cg10924085	0.454066	0.457925	0.929952	0.879376	0.455996	0.904664	0.448668	10	134503433	R	II	INPP5A	Body	shore	Body-shore	chr10:134504420-134505591	rs575686359;rs563899223;rs150489653	31;2;1
cg13996040	0.421822	0.421876	0.937819	0.873625	0.421849	0.905722	0.483873	10	72025335	R	II	NPFFR1	Body	opensea	Body-opensea		rs566663013;rs568766634;rs55993119;rs554277375;rs116962914	50;48;29;16;1
cg10786572	0.0114429	0.0579766	0.930526	0.931848	0.0347098	0.931187	0.896477	10	54632322	R	II		IGR	shore	IGR-shore	chr10:54631211-54631426	rs78528410;rs575389909;rs10508976;rs554571566;rs34346772	44;38;25;23;1
cg00759426	0.85744	0.804791	0.0168449	0.0188139	0.831116	0.0178294	-0.813286	11	118116118	F	II	MPZL3	Body	opensea	Body-opensea		rs569054934;rs538071220;rs1715416;rs68001644	0;1;8;8
cg22867893	0.597874	0.591493	0.0126926	0.015582	0.594683	0.0141373	-0.580546	11	74988026	R	II	ARRB1	Body	opensea	Body-opensea		rs112353325;rs369532753;rs34053901;rs370729562	34;7;6;2
cg14716792	0.815384	0.779832	0.239882	0.265512	0.797608	0.252697	-0.544911	11	55134268	F	II	OR4A15	TSS1500	opensea	TSS1500-opensea		rs529981465	1
cg04772025	0.65953	0.778268	0.157023	0.222015	0.718899	0.189519	-0.52938	11	68637568	F	I		IGR	opensea	IGR-opensea
cg16291112	0.493639	0.515916	0.0188843	0.0151423	0.504778	0.0170133	-0.487764	11	64949173	F	II	CAPN1	TSS200	shore	TSS200-shore	chr11:64948715-64949060	rs566431302	15
cg22937354	0.707576	0.563011	0.181712	0.149292	0.635293	0.165502	-0.469791	11	55606216	F	II	OR5D16	TSS200	opensea	TSS200-opensea		rs142690613;rs138660088	21;37
cg15570860	0.990242	0.989747	0.557599	0.526923	0.989994	0.542261	-0.447733	11	8986840	F	II	TMEM9B	TSS1500	shore	TSS1500-shore	chr11:8985452-8986507	rs77898208;rs10689687	0;1
cg14775560	0.484363	0.616464	0.151245	0.0876921	0.550413	0.119469	-0.430945	11	49230168	F	II	FOLH1	1stExon	shore	1stExon-shore	chr11:49229717-49230040	rs541641740	35
cg24727067	0.385386	0.615392	0.119417	0.0620127	0.500389	0.0907151	-0.409674	11	49230073	F	II	FOLH1	5'UTR	shore	5'UTR-shore	chr11:49229717-49230040	rs556080861	15
cg08757828	0.646355	0.742623	0.310159	0.261001	0.694489	0.28558	-0.408909	11	68638100	F	II		IGR	opensea	IGR-opensea		rs183587894;rs553415478;rs565457176	0;11;12
cg15905666	0.768426	0.694063	0.370365	0.275301	0.731244	0.322833	-0.408411	11	50003963	F	II	OR4C12	1stExon	opensea	1stExon-opensea		rs372225981;rs191809749;rs184557615;rs150963279;rs530279044	0;6;10;11;37
cg00899834	0.688261	0.527976	0.177989	0.224732	0.608118	0.201361	-0.406758	11	55605223	F	II	OR5D16	TSS1500	opensea	TSS1500-opensea
cg19234089	0.891349	0.885327	0.523384	0.449776	0.888338	0.48658	-0.401758	11	65728168	F	II	SART1	TSS1500	opensea	TSS1500-opensea		rs375013917;rs531316332;rs184748936	0;12;31
cg09387970	0.882511	0.772395	0.433981	0.419741	0.827453	0.426861	-0.400592	11	55433005	R	II	OR4C6	1stExon	opensea	1stExon-opensea		rs144349650;rs200623132;rs146965889;rs137985207;rs141756140	31;12;7;6;2
cg22665383	0.831573	0.731517	0.399465	0.363104	0.781545	0.381285	-0.40026	11	55339961	R	II	OR4C16	1stExon	opensea	1stExon-opensea		rs144938325;rs79740520;rs556810624;rs143747626;rs199938003;rs545444808;rs74994489;rs553968168;rs572549332;rs201401810;rs141382229	44;39;35;25;13;12;7;5;3;2;1
cg10788107	0.947811	0.943015	0.541602	0.5548	0.945413	0.548201	-0.397212	11	121173763	F	II	SC5D	5'UTR	opensea	5'UTR-opensea		rs144095867;rs543054957;rs561116240	0;37;43
cg24059418	0.896064	0.913356	0.508829	0.506382	0.90471	0.507606	-0.397104	11	70924305	F	II	SHANK2	5'UTR	opensea	5'UTR-opensea		rs113869975;rs565794425;rs539045277	0;1;25
cg01615475	0.848016	0.809082	0.446334	0.427883	0.828549	0.437108	-0.391441	11	50227199	F	I		IGR	island	IGR-island	chr11:50227031-50227326	rs576704035;rs569040807;rs538154779;rs61891528;rs574676083;rs533592771	14;25;34;35;37;51
cg15732976	0.888347	0.849673	0.468997	0.491211	0.86901	0.480104	-0.388906	11	48374525	R	II	OR4C45	TSS1500	opensea	TSS1500-opensea		rs75009827;rs75726818;rs12222378;rs144755404;rs76731794;rs74969650;rs79952758;rs79385499	41;40;39;21;16;14;9;1
cg25346915	0.42062	0.67942	0.166873	0.155424	0.55002	0.161149	-0.388871	11	49230036	F	II	FOLH1	1stExon	island	1stExon-island	chr11:49229717-49230040
cg03399000	0.715222	0.555961	0.28609	0.210822	0.635591	0.248456	-0.387136	11	48238767	R	II	OR4B1	1stExon	opensea	1stExon-opensea		rs61731418;rs150231573;rs201143988;rs138796662;rs149306992	45;44;39;37;1
cg17518121	0.74635	0.813276	0.382732	0.403441	0.779813	0.393086	-0.386727	11	123947245	F	II		IGR	opensea	IGR-opensea		rs3741111	50
cg02784858	0.926665	0.886577	0.56783	0.477453	0.906621	0.522642	-0.383979	11	34652364	F	II	EHF	5'UTR	opensea	5'UTR-opensea		rs11032792;rs117784770;rs149797138	0;7;36
cg20905796	0.570469	0.468039	0.130332	0.146011	0.519254	0.138171	-0.381083	11	122376861	F	II		IGR	opensea	IGR-opensea		rs543746055	9
cg24434988	0.804564	0.79495	0.432015	0.413898	0.799757	0.422957	-0.3768	11	291678	F	II	ATHL1	Body	shore	Body-shore	chr11:289771-290010	rs543929579;rs11246055;rs34140225;rs574189723;rs543211561	1;16;33;35;42
cg03154226	0.68987	0.549943	0.277617	0.209125	0.619906	0.243371	-0.376535	11	55563401	R	II	OR5D14	1stExon	opensea	1stExon-opensea		rs555507933;rs145501127;rs145892725	42;41;1
cg09493985	0.687524	0.65706	0.316487	0.282212	0.672292	0.29935	-0.372942	11	55418295	R	II	OR4S2	TSS200	opensea	TSS200-opensea		rs139342090;rs532463289	12;1
cg02621636	0.949462	0.906688	0.572176	0.547892	0.928075	0.560034	-0.368041	11	60161999	R	II	MS4A14	TSS1500	opensea	TSS1500-opensea		rs552587184;rs572584555;rs192165823;rs555264395;rs575407716;rs140975197	45;44;31;28;16;1
cg00493068	0.841218	0.729487	0.451192	0.390667	0.785352	0.420929	-0.364423	11	50260762	F	II		IGR	shelf	IGR-shelf	chr11:50257255-50257772	rs531186828;rs557561637	12;13
cg22413399	0.763121	0.739079	0.400563	0.388229	0.7511	0.394396	-0.356704	11	55028287	F	II	TRIM48	TSS1500	opensea	TSS1500-opensea		rs185428378;rs187946188;rs529197879;rs543994582;rs113017331;rs562302039	6;20;27;28;30;49
cg12534759	0.77201	0.668294	0.342999	0.384286	0.720152	0.363643	-0.356509	11	55135337	R	II	OR4A15	TSS200	opensea	TSS200-opensea		rs534681100;rs539399858	43;37
cg21002242	0.670128	0.668459	0.287596	0.341091	0.669294	0.314344	-0.35495	11	55321296	F	II	OR4C15	TSS1500	opensea	TSS1500-opensea		rs528046857;rs146212430;rs563386995;rs530823479;rs552544785	0;2;4;10;41
cg12804730	0.836465	0.773527	0.471469	0.444909	0.804996	0.458189	-0.346808	11	43900100	F	II		IGR	shelf	IGR-shelf	chr11:43902254-43902528	rs149561133;rs12808325	1;17
cg02150262	0.822584	0.781099	0.529368	0.423134	0.801841	0.476251	-0.32559	11	124761914	F	II	ROBO4	Body	opensea	Body-opensea		rs556613025;rs368669723;rs540447384	0;3;21
cg16539994	0.916265	0.90372	0.617129	0.554422	0.909993	0.585776	-0.324217	11	112450750	F	II		IGR	opensea	IGR-opensea		rs140403920	0
cg20623702	0.791992	0.67655	0.423462	0.400314	0.734271	0.411888	-0.322383	11	55431584	R	II	OR4C6	TSS1500	opensea	TSS1500-opensea		rs78786913;rs544883918;rs78000252	48;45;27
cg21052687	0.726499	0.592381	0.363322	0.311802	0.65944	0.337562	-0.321878	11	55561545	F	II	OR5D14	TSS1500	opensea	TSS1500-opensea		rs528737243;rs558422770;rs568093954;rs535494192	15;23;46;51
cg02420003	0.694162	0.48877	0.315828	0.225347	0.591466	0.270587	-0.320878	11	55418284	R	II	OR4S2	TSS200	opensea	TSS200-opensea		rs139342090	1
cg02524045	0.524005	0.610232	0.266661	0.230876	0.567119	0.248768	-0.31835	11	55339596	F	II	OR4C16	TSS200	opensea	TSS200-opensea		rs141187718;rs546581638;rs567680488	9;30;33
cg13945107	0.530084	0.58472	0.204498	0.276306	0.557402	0.240402	-0.317	11	123947230	F	I		IGR	opensea	IGR-opensea
cg01515155	0.896898	0.82216	0.571058	0.522713	0.859529	0.546886	-0.312643	11	55579363	R	II	OR5L1	1stExon	opensea	1stExon-opensea		rs148925009;rs143718494;rs138368201	36;35;1
cg04204669	0.852621	0.800887	0.550701	0.479146	0.826754	0.514924	-0.31183	11	2193742	R	II	TH	TSS1500	opensea	TSS1500-opensea		rs527499656;rs543693944;rs554116722	7;2;1
cg15681626	0.607062	0.609072	0.276484	0.323336	0.608067	0.29991	-0.308157	11	64739253	F	I		IGR	island	IGR-island	chr11:64739010-64739750
cg02230254	0.596573	0.476125	0.252351	0.211487	0.536349	0.231919	-0.30443	11	65586170	R	II		IGR	shore	IGR-shore	chr11:65585389-65585884
cg00045227	0.818369	0.763307	0.500986	0.480489	0.790838	0.490737	-0.300101	11	56467944	R	II	OR8U8	Body	opensea	Body-opensea		rs143307936;rs146469672;rs530091460;rs548190434;rs1704284;rs140880903;rs556450024;rs36184181	49;48;37;26;20;9;2;1
cg18405691	0.924008	0.824385	0.581506	0.573736	0.874196	0.577621	-0.296576	11	55322753	R	II	OR4C15	1stExon	opensea	1stExon-opensea		rs150782991;rs139147266;rs149965163;rs375871970;rs372897529;rs77547304	45;40;35;32;2;1
cg17647271	0.813036	0.728958	0.426962	0.522042	0.770997	0.474502	-0.296495	11	76299819	F	II		IGR	opensea	IGR-opensea		rs34455012	26
cg04604383	0.849238	0.777734	0.55892	0.482663	0.813486	0.520792	-0.292694	11	55577412	R	II		IGR	opensea	IGR-opensea		rs80137132	38
cg09037900	0.570473	0.501977	0.25061	0.239523	0.536225	0.245067	-0.291158	11	112141418	R	II	LOC283140	TSS200	opensea	TSS200-opensea		rs201678993;rs562733770;rs574191981;rs543301901;rs556606491	30;24;21;6;3
cg22629528	0.685243	0.712153	0.369798	0.447754	0.698698	0.408776	-0.289922	11	132951861	F	II	OPCML	Body	island	Body-island	chr11:132951692-132952260	rs534374047;rs552665417	0;16
cg25384000	0.794276	0.663094	0.433504	0.450456	0.728685	0.44198	-0.286704	11	55605161	F	II	OR5D16	TSS1500	opensea	TSS1500-opensea		rs181509104;rs527752597	32;44
cg06855215	0.827881	0.760653	0.549106	0.472722	0.794267	0.510914	-0.283353	11	3870792	F	II		IGR	opensea	IGR-opensea		rs2193	7
cg08060810	0.931267	0.884711	0.642445	0.620118	0.907989	0.631281	-0.276708	11	55587104	F	II	OR5D18	TSS200	opensea	TSS200-opensea		rs297082;rs549739521;rs62001011	13;14;16
cg21280420	0.647253	0.711885	0.417254	0.394066	0.679569	0.40566	-0.273909	11	55134345	R	II	OR4A15	TSS1500	opensea	TSS1500-opensea		rs115486268;rs141646637	15;6
cg02374322	0.451235	0.3249	0.0840627	0.153143	0.388068	0.118603	-0.269465	11	26775295	R	II		IGR	opensea	IGR-opensea		rs543939390	23
cg16593113	0.521363	0.364079	0.201216	0.157602	0.442721	0.179409	-0.263311	11	100447663	F	II		IGR	opensea	IGR-opensea		rs114664061	21
cg04119405	0.437103	0.181239	0.0417501	0.0557695	0.309171	0.0487598	-0.260411	11	84096211	R	II	DLG2	Body	opensea	Body-opensea		rs571635625;rs539091567;rs547498739;rs566019439;rs536956903	29;28;23;22;17
cg25903417	0.924471	0.893628	0.673485	0.634096	0.90905	0.653791	-0.255259	11	50221757	R	II		IGR	opensea	IGR-opensea		rs375920369	7
cg18269526	0.906096	0.873024	0.654755	0.629867	0.88956	0.642311	-0.247249	11	984455	F	I	AP2A2	Body	shelf	Body-shelf	chr11:980023-980568	rs538824411;rs557819271;rs569000318;rs537895363	0;1;23;24
cg18044695	0.299269	0.40301	0.148139	0.0937732	0.35114	0.120956	-0.230184	11	49230100	R	II	FOLH1	5'UTR	shore	5'UTR-shore	chr11:49229717-49230040	rs556080861	14
cg17782067	0.893147	0.836177	0.652251	0.618291	0.864662	0.635271	-0.229391	11	55110527	F	II	OR4A16	TSS200	opensea	TSS200-opensea		rs74772134;rs78890446;rs77449670;rs76993955;rs531400410;rs77343615;rs571214028;rs60999778	0;19;21;24;35;39;45;50
cg20816823	0.902994	0.880134	0.698978	0.685033	0.891564	0.692006	-0.199558	11	291537	R	I	ATHL1	Body	shore	Body-shore	chr11:289771-290010	rs571626851;rs537580833;rs551048801;rs567376578;rs146543754;rs117298830;rs530820228;rs538516353	51;33;32;20;19;18;17;13
cg12974393	0.886565	0.88762	0.630008	0.750106	0.887093	0.690057	-0.197035	11	107779099	R	I		IGR	opensea	IGR-opensea		rs537131287;rs553452094;rs74943049;rs78043685;rs79978830;rs576660554	39;23;11;10;9;7
cg27157540	0.892704	0.849695	0.680023	0.688446	0.8712	0.684235	-0.186965	11	55404415	F	II	OR4P4	TSS1500	opensea	TSS1500-opensea		rs545834187;rs144956036;rs528591666;rs547237804	10;17;23;30
cg23438598	0.954582	0.927319	0.813375	0.698051	0.940951	0.755713	-0.185238	11	55587764	F	II	OR5D18	1stExon	opensea	1stExon-opensea		rs143615376;rs139902094;rs149397041;rs112309559;rs199726652	29;30;44;45;48
cg15059618	0.892605	0.887154	0.716141	0.702115	0.889879	0.709128	-0.180751	11	36279141	R	II		IGR	opensea	IGR-opensea		rs1374372;rs534851940;rs1374373;rs116301009;rs139439702	46;44;30;7;1
cg24205065	0.902141	0.891016	0.748311	0.688786	0.896579	0.718548	-0.17803	11	50238107	R	I		IGR	island	IGR-island	chr11:50238008-50238222	rs567838074;rs533610567;rs553301778;rs372586619	40;35;11;10
cg25870396	0.204599	0.283952	0.0775156	0.0886365	0.244275	0.0830761	-0.161199	11	61880123	F	II		IGR	opensea	IGR-opensea		rs543659308;rs11828948;rs577483597;rs546554343;rs11230908;rs528535493;rs71053012	6;7;16;17;21;29;47
cg20846074	0.925824	0.895702	0.771342	0.745957	0.910763	0.758649	-0.152113	11	50233926	R	II		IGR	opensea	IGR-opensea		rs547245312;rs563927688	23;15
cg12962308	0.9462	0.906376	0.811807	0.762389	0.926288	0.787098	-0.13919	11	55606710	R	II	OR5D16	1stExon	opensea	1stExon-opensea		rs143345816;rs6591700;rs148091144;rs373010143;rs148923372	22;19;14;11;1
cg07065803	0.191144	0.167668	0.0651883	0.0646496	0.179406	0.0649189	-0.114487	11	45921557	F	I	MAPK8IP1	Body	island	Body-island	chr11:45921387-45922167	rs577395900	1
cg26794700	0.826676	0.818842	0.958426	0.922857	0.822759	0.940641	0.117883	11	56587595	F	II		IGR	opensea	IGR-opensea		rs190122626;rs80198281;rs193065250;rs148102881;rs11823625;rs141947010;rs532956137	0;1;6;8;35;36;50
cg14215748	0.0427038	0.0204534	0.183994	0.130659	0.0315786	0.157326	0.125748	11	14522100	R	II	COPB1	TSS1500	opensea	TSS1500-opensea		rs572616992	11
cg14370752	0.0653244	0.0612552	0.205141	0.186258	0.0632898	0.1957	0.13241	11	6518438	R	II	DNHD1	TSS200	opensea	TSS200-opensea
cg04592747	0.0614071	0.0552699	0.189878	0.216684	0.0583385	0.203281	0.144942	11	66035942	R	I	RAB1B	TSS200	island	TSS200-island	chr11:66035828-66036808
cg25816168	0.0717114	0.110942	0.279486	0.244389	0.0913268	0.261938	0.170611	11	57281614	R	II	SLC43A1	ExonBnd	shore	ExonBnd-shore	chr11:57281671-57283305	rs116713079;rs139770316	42;30
cg06046490	0.0159464	0.0292454	0.234479	0.155568	0.0225959	0.195023	0.172428	11	320940	R	II	IFITM3	TSS200	shore	TSS200-shore	chr11:318361-319052	rs551793293;rs571560665;rs182944990;rs550686572;rs541307847;rs536077498	51;31;25;20;2;1
cg14495594	0.724619	0.737091	0.921296	0.901367	0.730855	0.911332	0.180477	11	7711771	R	II	OVCH2	Body	opensea	Body-opensea		rs61888823;rs71474933;rs68133397;rs200700436;rs533891429	33;30;28;20;1
cg04292941	0.0704692	0.0834916	0.272608	0.251838	0.0769804	0.262223	0.185243	11	6518485	F	II	DNHD1	TSS200	opensea	TSS200-opensea		rs573531507	30
cg03330625	0.747297	0.661818	0.890954	0.899896	0.704557	0.895425	0.190868	11	102423658	F	II		IGR	opensea	IGR-opensea		rs567643439;rs7110424;rs10895314;rs75061138;rs75213184;rs57304143	0;8;27;33;36;37
cg12052203	0.0250437	0.0301895	0.192222	0.245793	0.0276166	0.219008	0.191391	11	66115045	R	I	B3GNT1	1stExon	island	1stExon-island	chr11:66114497-66115525	rs185880727	10
cg04815450	0.0857524	0.0539547	0.334095	0.215015	0.0698535	0.274555	0.204701	11	26318731	R	II		IGR	opensea	IGR-opensea		rs563583778;rs200208606;rs78783589	48;4;2
cg25592907	0.657909	0.57219	0.841467	0.834859	0.61505	0.838163	0.223113	11	73676012	F	II	DNAJB13	Body	opensea	Body-opensea		rs144947558;rs148650935;rs566578156	1;15;20
cg24464516	0.720202	0.677664	0.946987	0.907599	0.698933	0.927293	0.22836	11	8644587	R	II	TRIM66	Body	opensea	Body-opensea		rs34386713;rs71452476	26;25
cg01677628	0.638803	0.557881	0.833692	0.827061	0.598342	0.830377	0.232035	11	8361190	F	I		IGR	opensea	IGR-opensea		rs146276997	40
cg12822818	0.217794	0.225139	0.480461	0.461816	0.221466	0.471138	0.249672	11	112096781	R	II	PTS	TSS1500	shore	TSS1500-shore	chr11:112097022-112097547	rs563199826;rs530486047;rs550595017	45;18;15
cg27002237	0.65547	0.591797	0.896026	0.879798	0.623634	0.887912	0.264278	11	128813836	R	II	TP53AIP1	TSS1500	opensea	TSS1500-opensea		rs191519561;rs3806786	18;10
cg07138994	0.524181	0.474354	0.807544	0.774534	0.499267	0.791039	0.291772	11	8361530	R	II		IGR	opensea	IGR-opensea		rs562974476;rs532095057;rs552291432	38;20;1
cg23214018	0.302112	0.328747	0.6743	0.590015	0.31543	0.632157	0.316727	11	31439314	F	II	DNAJC24	Body	opensea	Body-opensea		rs554918954	3
cg09776041	0.580872	0.584903	0.910573	0.899522	0.582888	0.905048	0.32216	11	71200489	R	II	NADSYN1	Body	opensea	Body-opensea		rs529297418;rs147040503;rs5792561	51;8;1
cg16176398	0.480895	0.483873	0.855704	0.775133	0.482384	0.815419	0.333035	11	5531941	F	II	UBQLN3	TSS1500	opensea	TSS1500-opensea		rs2234439;rs2234438;rs574916566	0;24;35
cg15737168	0.568192	0.621367	0.932638	0.946847	0.59478	0.939742	0.344963	11	120974095	F	II	TECTA	Body	opensea	Body-opensea		rs146461176;rs539043821;rs558037610;rs367570084;rs116344217;rs555308892	0;1;25;31;41;50
cg17375396	0.616115	0.544824	0.930951	0.923265	0.580469	0.927108	0.346638	11	67202808	R	II	RPS6KB2	3'UTR	shore	3'UTR-shore	chr11:67203319-67203662
cg18752041	0.510775	0.510443	0.875622	0.863262	0.510609	0.869442	0.358832	11	113143211	R	II	NCAM1	Body	opensea	Body-opensea		rs562112084;rs148265407;rs549581979	9;5;1
cg05922501	0.55925	0.561126	0.93949	0.912024	0.560188	0.925757	0.365569	11	3636101	R	II		IGR	opensea	IGR-opensea		rs544113671;rs562681855;rs183830852;rs551446264	40;32;31;18
cg08127916	0.492715	0.507406	0.885436	0.865603	0.500061	0.875519	0.375458	11	122643989	F	II	UBASH3B	Body	opensea	Body-opensea		rs546955031;rs151067576	0;43
cg14149701	0.450508	0.46869	0.871669	0.840154	0.459599	0.855912	0.396313	11	624995	F	II	MUPCDH	5'UTR	island	5'UTR-island	chr11:624780-625053	rs185915749;rs563885842;rs529560018;rs543251241	0;3;16;25
cg07745905	0.446801	0.457641	0.875869	0.823425	0.452221	0.849647	0.397426	11	11376360	R	II	CSNK2A1P	TSS1500	opensea	TSS1500-opensea		rs550814037;rs570600150	2;1
cg08519008	0.516558	0.462837	0.911291	0.891654	0.489697	0.901472	0.411775	11	123815202	R	II	OR6T1	TSS1500	opensea	TSS1500-opensea		rs4300403;rs573387926;rs140999954	49;31;19
cg15255625	0.494048	0.465031	0.915397	0.898466	0.47954	0.906931	0.427392	11	93430980	F	II	CEP295	Body	opensea	Body-opensea
cg23217290	0.503207	0.474393	0.946658	0.90247	0.4888	0.924564	0.435764	11	68665306	R	II	MRPL21	Body	opensea	Body-opensea		rs530229541;rs189787713;rs75855542;rs149648060;rs143387014	42;38;36;16;1
cg14095795	0.315598	0.315595	0.874227	0.804851	0.315596	0.839539	0.523942	11	129122128	R	II		IGR	opensea	IGR-opensea		rs528027548;rs545030849	43;34
cg13830619	0.842128	0.747834	0.123806	0.121107	0.794981	0.122457	-0.672525	12	9555480	R	I		IGR	opensea	IGR-opensea
cg21507367	0.922928	0.90403	0.323523	0.328566	0.913479	0.326044	-0.587435	12	27446544	R	II	STK38L	5'UTR	opensea	5'UTR-opensea		rs117420266;rs527793999	36;34
cg19384512	0.810893	0.799599	0.326976	0.140213	0.805246	0.233594	-0.571652	12	9192496	F	II		IGR	opensea	IGR-opensea		rs77236223	1
cg16913737	0.672992	0.665928	0.177167	0.156671	0.66946	0.166919	-0.502541	12	109823985	R	II		IGR	opensea	IGR-opensea		rs537802010;rs550844842;rs556529363	30;25;2
cg09516963	0.569886	0.603756	0.117953	0.122352	0.586821	0.120152	-0.466669	12	68042445	R	I	DYRK2	TSS200	island	TSS200-island	chr12:68042166-68043876
cg06300469	0.635991	0.555136	0.10031	0.166567	0.595563	0.133438	-0.462125	12	125383138	F	I		IGR	opensea	IGR-opensea		rs528619214	47
cg06517373	0.914876	0.885642	0.458333	0.487147	0.900259	0.47274	-0.427519	12	13080464	R	I		IGR	opensea	IGR-opensea		rs144030539;rs112059238	43;25
cg08477109	0.947962	0.887082	0.516842	0.470337	0.917522	0.49359	-0.423932	12	131701915	F	II		IGR	opensea	IGR-opensea		rs577395177;rs115140112	1;7
cg19839698	0.745564	0.737949	0.342788	0.307176	0.741756	0.324982	-0.416774	12	34754948	F	II		IGR	opensea	IGR-opensea		rs191361322;rs74072791;rs182952134;rs148509746;rs76188860	3;9;15;25;44
cg17139095	0.903838	0.891507	0.51929	0.445876	0.897672	0.482583	-0.415089	12	24749706	R	II		IGR	opensea	IGR-opensea		rs185147374;rs568511053;rs144472525	16;11;1
cg01837362	0.688708	0.595758	0.252765	0.20961	0.642233	0.231187	-0.411045	12	34492938	R	I		IGR	shore	IGR-shore	chr12:34493973-34496968	rs148862987;rs553381056;rs573202720;rs112154812;rs555586829;rs568182840	47;41;37;36;11;10
cg12968939	0.957968	0.921224	0.547646	0.529935	0.939596	0.53879	-0.400805	12	6343813	R	II	CD9	Body	opensea	Body-opensea		rs574580426;rs191033719	36;1
cg20760359	0.899658	0.88111	0.513516	0.506793	0.890384	0.510154	-0.380229	12	52313643	R	II	ACVRL1	Body	opensea	Body-opensea		rs115608181;rs139788960;rs149668653	46;42;1
cg08659629	0.943748	0.933123	0.571069	0.54671	0.938435	0.55889	-0.379546	12	461643	R	II	KDM5A	Body	opensea	Body-opensea		rs715230;rs553806082;rs715229;rs536067632;rs191003534	47;45;8;3;1
cg14704124	0.950159	0.866865	0.549416	0.511979	0.908512	0.530698	-0.377815	12	132514956	R	II	SNORA49	TSS1500	shore	TSS1500-shore	chr12:132514283-132514525	rs568552631;rs76724355;rs547753730;rs570784922;rs148376056	50;39;36;17;1
cg11957400	0.751974	0.802122	0.374036	0.4374	0.777048	0.405718	-0.37133	12	2017093	R	II	CACNA2D4	Body	shore	Body-shore	chr12:2017133-2018161
cg07450109	0.603776	0.48756	0.164894	0.183902	0.545668	0.174398	-0.37127	12	127232134	F	II	LINC00944	Body	opensea	Body-opensea
cg06093039	0.695689	0.616101	0.297371	0.273761	0.655895	0.285566	-0.370329	12	131527216	R	I	GPR133	Body	shelf	Body-shelf	chr12:131529297-131529887	rs77714630;rs549550254;rs565973164	23;16;1
cg11867697	0.276751	0.536563	0.0206186	0.0721219	0.406657	0.0463703	-0.360287	12	122356394	F	I	WDR66	TSS200	island	TSS200-island	chr12:122356315-122356853	rs10743185;rs10743186	41;42
cg26004710	0.882384	0.82795	0.508641	0.492555	0.855167	0.500598	-0.354569	12	7066825	F	II	PTPN6	Body	opensea	Body-opensea
cg05740763	0.872294	0.852073	0.486662	0.529385	0.862184	0.508023	-0.35416	12	13080422	F	II		IGR	opensea	IGR-opensea		rs144030539;rs112059238;rs1684352	1;19;51
cg24856673	0.658692	0.646682	0.30912	0.294092	0.652687	0.301606	-0.351082	12	2017134	R	II	CACNA2D4	Body	island	Body-island	chr12:2017133-2018161	rs200563551	39
cg13711375	0.827493	0.802739	0.481564	0.446966	0.815116	0.464265	-0.350851	12	52461049	R	II		IGR	shelf	IGR-shelf	chr12:52463348-52464202	rs570053701;rs535894986;rs116587587	17;2;1
cg06381991	0.839798	0.762542	0.492596	0.422341	0.80117	0.457469	-0.343701	12	52780917	R	II		IGR	opensea	IGR-opensea		rs141382837;rs150378659;rs531902574;rs137856871;rs562211685;rs143442491	42;34;31;20;2;1
cg19653417	0.91375	0.864452	0.591873	0.50356	0.889101	0.547716	-0.341385	12	132654924	F	II		IGR	shore	IGR-shore	chr12:132653023-132653236	rs145142885;rs552866168;rs149030930	0;19;20
cg07201747	0.880242	0.845806	0.537664	0.519362	0.863024	0.528513	-0.334511	12	6857764	F	II	MLF2	Body	shore	Body-shore	chr12:6857973-6858257	rs199582682;rs538645957;rs558570371	0;0;7
cg26575471	0.721359	0.738015	0.402359	0.390036	0.729687	0.396198	-0.333489	12	34755315	F	II		IGR	opensea	IGR-opensea		rs574037913;rs542853358;rs144391821;rs533331201;rs73323551;rs565213229	3;15;22;28;35;45
cg19590927	0.817994	0.785356	0.472632	0.464439	0.801675	0.468535	-0.33314	12	116013631	F	II		IGR	opensea	IGR-opensea		rs145298834;rs147211697;rs190306240	0;1;32
cg19815010	0.904772	0.899937	0.540406	0.598969	0.902354	0.569687	-0.332667	12	13080655	F	II		IGR	opensea	IGR-opensea		rs74060979;rs113465840;rs145167878	16;37;49
cg20353489	0.663405	0.780727	0.433117	0.349106	0.722066	0.391112	-0.330954	12	34758307	F	II		IGR	opensea	IGR-opensea		rs193150328;rs569925589;rs538246676;rs558131055;rs74072798	7;11;12;16;45
cg06720805	0.877703	0.9124	0.575784	0.562477	0.895051	0.56913	-0.325921	12	125352394	F	II		IGR	shelf	IGR-shelf	chr12:125347784-125348688	rs146151422;rs137949032;rs7315481;rs180691504;rs115653561;rs7315489	0;1;22;23;35;36
cg13288633	0.584671	0.504107	0.259883	0.185783	0.544389	0.222833	-0.321556	12	124516874	F	II	ZNF664-FAM101A	5'UTR	opensea	5'UTR-opensea		rs559407779;rs12829378	4;37
cg15331945	0.83323	0.80477	0.505297	0.491307	0.819	0.498302	-0.320698	12	34756042	F	I		IGR	opensea	IGR-opensea		rs138475341;rs143098515	1;50
cg10970132	0.800478	0.77858	0.485607	0.467037	0.789529	0.476322	-0.313207	12	131509213	R	II	ADGRD1	Body	opensea	Body-opensea		rs542824644;rs116910586	32;1
cg10432837	0.64903	0.614279	0.326267	0.313252	0.631655	0.31976	-0.311895	12	52453496	R	II		IGR	opensea	IGR-opensea		rs534112760;rs187644847;rs145167729;rs539925950;rs73093193;rs114220657	50;36;30;28;17;1
cg21508820	0.863223	0.895146	0.59729	0.53935	0.879184	0.56832	-0.310864	12	126890681	F	II		IGR	opensea	IGR-opensea		rs562883866;rs139489588;rs74373876;rs566771595	0;19;37;42
cg18319102	0.800185	0.684658	0.457874	0.411823	0.742421	0.434849	-0.307573	12	130822256	R	I	PIWIL1	TSS200	shore	TSS200-shore	chr12:130823502-130824083	rs190454952;rs182751582	35;15
cg05304543	0.553568	0.476599	0.147422	0.272183	0.515084	0.209803	-0.305281	12	81110641	R	I	MYF5	TSS200	shore	TSS200-shore	chr12:81110725-81111126	rs547823358;rs183899012;rs373636509	42;16;2
cg02874031	0.729477	0.583246	0.315314	0.387863	0.656362	0.351589	-0.304773	12	106988340	R	II	RFX4	Body	opensea	Body-opensea		rs546503904	2
cg11616643	0.842711	0.814521	0.562448	0.489793	0.828616	0.52612	-0.302496	12	98937950	R	II	TMPO	Body	opensea	Body-opensea		rs531828967;rs199826481	24;1
cg06672424	0.847882	0.760952	0.525781	0.481311	0.804417	0.503546	-0.300871	12	34514431	R	II		IGR	opensea	IGR-opensea		rs563109725;rs73105646;rs552132418	50;41;33
cg11791577	0.871301	0.750455	0.524118	0.496222	0.810878	0.51017	-0.300708	12	4958491	R	II	KCNA6	3'UTR	opensea	3'UTR-opensea		rs539147256	49
cg18075315	0.585309	0.469027	0.20822	0.245304	0.527168	0.226762	-0.300406	12	106988393	R	I	RFX4	Body	opensea	Body-opensea
cg04386156	0.896502	0.771366	0.531798	0.537073	0.833934	0.534435	-0.299498	12	127232118	F	II	LINC00944	Body	opensea	Body-opensea
cg22618164	0.234244	0.443803	0.0235531	0.0613393	0.339023	0.0424462	-0.296577	12	122356400	F	I	WDR66	TSS200	island	TSS200-island	chr12:122356315-122356853	rs10743185;rs10743186;rs564455825	35;36;47
cg09682848	0.788346	0.763012	0.521668	0.442854	0.775679	0.482261	-0.293418	12	132928795	F	II		IGR	shore	IGR-shore	chr12:132930013-132930247	rs28534970;rs112489549	0;29
cg01256563	0.806225	0.724381	0.538654	0.406613	0.765303	0.472633	-0.29267	12	34318527	R	II		IGR	shore	IGR-shore	chr12:34319681-34319984	rs540437739	32
cg10022966	0.796757	0.703224	0.498192	0.427542	0.74999	0.462867	-0.287123	12	34518957	R	I		IGR	opensea	IGR-opensea		rs548879658;rs569051984;rs537681461;rs558014364;rs577554404;rs191381359	51;35;34;30;10;2
cg01899676	0.593777	0.498987	0.217742	0.311294	0.546382	0.264518	-0.281864	12	106988413	R	I	RFX4	Body	opensea	Body-opensea		rs566655871	6
cg21171335	0.164929	0.442016	0.0127047	0.0401893	0.303472	0.026447	-0.277025	12	122356390	F	I	WDR66	TSS200	island	TSS200-island	chr12:122356315-122356853	rs10743185;rs10743186	45;46
cg21016266	0.100671	0.508737	0.030493	0.0270079	0.304704	0.0287504	-0.275953	12	122356598	R	II	WDR66	1stExon	island	1stExon-island	chr12:122356315-122356853	rs564851831;rs532146408	45;2
cg21451653	0.825573	0.805373	0.562944	0.517719	0.815473	0.540331	-0.275142	12	34551994	F	I		IGR	opensea	IGR-opensea		rs577780284;rs199732647;rs186643230;rs529606246;rs116477887	2;36;37;40;47
cg02088741	0.548552	0.334367	0.14567	0.188273	0.44146	0.166972	-0.274488	12	126467783	R	II	LINC00939	Body	opensea	Body-opensea
cg20681948	0.667114	0.643473	0.401031	0.368111	0.655294	0.384571	-0.270723	12	103342297	R	II		IGR	shelf	IGR-shelf	chr12:103344398-103344640	rs117110844;rs147754302;rs149027770;rs528726994;rs551930417;rs571882833;rs143052222;rs537881635	50;49;40;39;31;28;19;18
cg08081727	0.891027	0.870158	0.640605	0.586799	0.880593	0.613702	-0.26689	12	39667364	R	II		IGR	opensea	IGR-opensea		rs149698755;rs550179989	31;22
cg00192554	0.547678	0.57394	0.288355	0.310981	0.560809	0.299668	-0.261141	12	105144882	R	II	CHST11	Body	opensea	Body-opensea		rs190050964;rs183073756	32;31
cg21721767	0.869808	0.798705	0.617983	0.543416	0.834256	0.580699	-0.253557	12	34477398	F	II		IGR	opensea	IGR-opensea		rs537441968;rs574798642;rs369530727;rs144595004;rs562742104	1;3;40;45;47
cg02590409	0.936916	0.883058	0.699794	0.623513	0.909987	0.661654	-0.248333	12	34506462	R	II		IGR	shelf	IGR-shelf	chr12:34503354-34503614	rs538196959;rs557696926;rs577715790;rs113529933;rs553921961	49;44;43;28;24
cg09162806	0.81969	0.791383	0.576529	0.555565	0.805536	0.566047	-0.239489	12	94995915	F	II	TMCC3	Body	opensea	Body-opensea		rs193228319;rs4373996;rs558551652	0;6;49
cg02715879	0.917387	0.866342	0.683395	0.622894	0.891864	0.653145	-0.23872	12	133045926	R	II		IGR	shelf	IGR-shelf	chr12:133049412-133051162	rs555485091;rs138079568	49;26
cg07251046	0.262933	0.27786	0.0416406	0.026117	0.270397	0.0338788	-0.236518	12	97791023	F	II		IGR	opensea	IGR-opensea		rs145671934;rs557411035;rs118123537	0;1;36
cg01819167	0.899618	0.832885	0.704264	0.580917	0.866252	0.64259	-0.223661	12	34530799	R	II		IGR	opensea	IGR-opensea		rs573899532	22
cg06585804	0.843912	0.849027	0.662125	0.59467	0.846469	0.628397	-0.218072	12	48402054	R	II		IGR	shelf	IGR-shelf	chr12:48397889-48398731
cg20337996	0.345189	0.276556	0.0794864	0.144173	0.310873	0.11183	-0.199043	12	124780809	R	II	FAM101A	5'UTR	shore	5'UTR-shore	chr12:124780105-124780306	rs79459735	12
cg21383772	0.869944	0.839278	0.681837	0.631654	0.854611	0.656745	-0.197866	12	34552933	F	II		IGR	opensea	IGR-opensea		rs73093592;rs74075987;rs61932000	0;1;22
cg16593899	0.318294	0.205612	0.0837713	0.0723066	0.261953	0.0780389	-0.183914	12	212239	F	II	IQSEC3	Body	shore	Body-shore	chr12:213763-214227	rs74331509	11
cg09918394	0.9048	0.908993	0.7289	0.74254	0.906897	0.73572	-0.171177	12	50523625	R	II	LASS5	3'UTR	opensea	3'UTR-opensea		rs10538142	25
cg14062119	0.21458	0.180558	0.0452872	0.0414822	0.197569	0.0433847	-0.154184	12	54088959	R	I		IGR	shore	IGR-shore	chr12:54089211-54089413	rs186537093;rs59068950;rs560950851;rs191539170;rs138583677	43;39;33;30;2
cg24838063	0.917967	0.914443	0.785878	0.738188	0.916205	0.762033	-0.154172	12	130822603	R	I	PIWIL1	TSS200	island	TSS200-island	chr12:130822360-130822696
cg10923855	0.908508	0.906863	0.766935	0.741964	0.907685	0.754449	-0.153236	12	34488830	R	II		IGR	island	IGR-island	chr12:34488610-34489037	rs562181261;rs530986185;rs370467338	16;15;5
cg13861644	0.953907	0.926245	0.821483	0.762591	0.940076	0.792037	-0.148039	12	130822286	R	II	PIWIL1	TSS1500	shore	TSS1500-shore	chr12:130822360-130822696	rs182751582;rs187038591	45;14
cg09597070	0.187318	0.179387	0.0439024	0.0491635	0.183353	0.046533	-0.13682	12	54088972	F	I		IGR	shore	IGR-shore	chr12:54089211-54089413	rs183478479	18
cg05149425	0.0223237	0.00681476	0.0524898	0.183122	0.0145692	0.117806	0.103237	12	129308602	F	I	SLC15A4	TSS200	island	TSS200-island	chr12:129307947-129308724	rs570616311;rs533208636;rs74888216	20;35;42
cg25790120	0.0694352	0.0693806	0.22417	0.168405	0.0694079	0.196287	0.126879	12	53086242	F	II	KRT77	Body	opensea	Body-opensea		rs546897928;rs144586198;rs147856424	11;29;41
cg11138317	0.830303	0.760823	0.916847	0.953639	0.795563	0.935243	0.13968	12	7392687	R	II		IGR	opensea	IGR-opensea		rs1349411	31
cg25972924	0.0595701	0.0312251	0.217419	0.185649	0.0453976	0.201534	0.156136	12	2986879	F	II	FOXM1	TSS1500	shore	TSS1500-shore	chr12:2985978-2986639	rs556661376;rs576793341;rs545743570;rs4766002;rs148780072	2;3;26;32;34
cg06419750	0.0582553	0.0250341	0.173917	0.254487	0.0416447	0.214202	0.172557	12	129337910	F	I	GLT1D1	TSS200	island	TSS200-island	chr12:129337870-129338653	rs117027356;rs529485	33;46
cg05636896	0.729793	0.74038	0.924762	0.926067	0.735086	0.925415	0.190328	12	121715389	F	II	CAMKK2	5'UTR	shelf	5'UTR-shelf	chr12:121711846-121712162	rs78344238;rs9805130;rs570179728;rs73405732	1;6;11;40
cg12859507	0.105582	0.171638	0.353368	0.390993	0.13861	0.372181	0.233571	12	1909963	F	II	CACNA2D4	Body	shelf	Body-shelf	chr12:1905277-1906765	rs530180609;rs2286378;rs563673183;rs530730594	1;16;17;31
cg25677688	0.688956	0.673884	0.936275	0.92032	0.68142	0.928297	0.246878	12	11176386	R	II	TAS2R19	TSS1500	opensea	TSS1500-opensea		rs113511950;rs113914286;rs78505428;rs147579631;rs79525198	47;43;16;4;2
cg19446385	0.453687	0.48442	0.755507	0.752367	0.469053	0.753937	0.284884	12	34458462	F	II		IGR	opensea	IGR-opensea		rs148417156;rs74965716;rs533177594	0;20;34
cg06834313	0.157537	0.138822	0.503472	0.408747	0.14818	0.45611	0.30793	12	108851556	R	II		IGR	opensea	IGR-opensea		rs530577929	28
cg04938456	0.201732	0.156171	0.475956	0.499711	0.178951	0.487834	0.308882	12	56131768	R	I		IGR	opensea	IGR-opensea		rs534454157;rs11830149;rs376177413	49;30;1
cg00960772	0.272911	0.347786	0.620966	0.626463	0.310349	0.623714	0.313366	12	133127270	R	I	FBRSL1	Body	shore	Body-shore	chr12:133125659-133126011	rs149046478;rs544175211;rs563984599	26;24;20
cg24889827	0.454097	0.516825	0.826148	0.854339	0.485461	0.840244	0.354782	12	93444286	R	II		IGR	opensea	IGR-opensea		rs141221362;rs564500893	23;8
cg10974307	0.499763	0.58486	0.943586	0.863786	0.542312	0.903686	0.361374	12	41806387	F	II	PDZRN4	Body	opensea	Body-opensea		rs554936923;rs971998	1;18
cg20765700	0.533482	0.514308	0.936602	0.900431	0.523895	0.918517	0.394622	12	130881198	F	II	RIMBP2	3'UTR	opensea	3'UTR-opensea		rs190811785;rs75879338	0;3
cg19771626	0.0921824	0.168461	0.539131	0.519238	0.130322	0.529184	0.398863	12	133127043	R	II	FBRSL1	Body	shore	Body-shore	chr12:133125659-133126011	rs566197646;rs534760248;rs558141360	47;38;24
cg25652039	0.5677	0.502848	0.95472	0.932246	0.535274	0.943483	0.408209	12	64178621	F	II	TMEM5	5'UTR	opensea	5'UTR-opensea		rs118061913;rs556399694	0;8
cg20323436	0.398666	0.339542	0.838206	0.832119	0.369104	0.835163	0.466059	12	97144035	R	II	C12orf63	Body	opensea	Body-opensea
cg06943073	0.411676	0.318417	0.908185	0.900828	0.365047	0.904506	0.53946	12	64310433	F	II	SRGAP1	Body	opensea	Body-opensea
cg10572274	0.0523498	0.0832524	0.644747	0.616266	0.0678011	0.630507	0.562705	12	104697224	R	II	TXNRD1	5'UTR	shore	5'UTR-shore	chr12:104697348-104697984	rs564826486	1
cg21147626	0.0593596	0.0633588	0.703184	0.722667	0.0613592	0.712926	0.651566	12	56132083	F	II		IGR	opensea	IGR-opensea		rs545057831;rs564446223;rs143285063	31;40;46
cg21415084	0.272856	0.255903	0.929021	0.914964	0.264379	0.921992	0.657613	12	84218134	F	II		IGR	opensea	IGR-opensea		rs56878260	1
cg18232235	0.184706	0.22446	0.888252	0.8584	0.204583	0.873326	0.668743	12	11700321	F	I		IGR	opensea	IGR-opensea		rs565540083;rs6488428	3;40
cg25134647	0.0140313	0.0276361	0.951385	0.926631	0.0208337	0.939008	0.918174	12	25454990	R	II		IGR	opensea	IGR-opensea		rs377090207;rs11382510	12;1
cg22117893	0.865069	0.847397	0.157335	0.142933	0.856233	0.150134	-0.706099	13	114212078	R	II		IGR	shelf	IGR-shelf	chr13:114214381-114214880	rs142818590;rs183460047;rs200922899;rs146535366;rs4319648	45;18;5;3;1
cg17537073	0.25228	0.81313	0.0245892	0.0404407	0.532705	0.0325149	-0.50019	13	24902500	F	I		IGR	island	IGR-island	chr13:24902292-24902696	rs74860689;rs147853150	6;25
cg11304899	0.901539	0.876747	0.437093	0.346815	0.889143	0.391954	-0.497189	13	46267080	F	II	LINC01055	Body	opensea	Body-opensea		rs182945347;rs34437210;rs142639350;rs557398988	2;5;35;37
cg03380861	0.776899	0.688012	0.297855	0.325359	0.732455	0.311607	-0.420848	13	31810686	F	II	B3GLCT	Body	opensea	Body-opensea		rs543992163;rs562185573	8;23
cg26093123	0.939306	0.879269	0.505525	0.48997	0.909288	0.497748	-0.41154	13	19202724	R	II		IGR	island	IGR-island	chr13:19202474-19203407	rs183276198;rs140705336	43;28
cg00132501	0.904	0.858841	0.498752	0.471159	0.881421	0.484956	-0.396465	13	110088902	F	II		IGR	opensea	IGR-opensea		rs138923021;rs114564354	0;15
cg01871595	0.945669	0.920733	0.539652	0.546286	0.933201	0.542969	-0.390232	13	39336304	F	II	FREM2	Body	opensea	Body-opensea		rs190128453	0
cg03482973	0.597917	0.479839	0.207509	0.102579	0.538878	0.155044	-0.383834	13	112756120	R	II		IGR	shelf	IGR-shelf	chr13:112758598-112760491	rs188170096;rs573964292;rs143177147;rs553053599	43;28;20;1
cg05296974	0.830663	0.820534	0.483906	0.40831	0.825598	0.446108	-0.37949	13	19527838	F	II		IGR	opensea	IGR-opensea		rs542970253;rs575687318;rs113364904;rs543524868	1;4;5;7
cg22343926	0.856421	0.746412	0.440808	0.410236	0.801417	0.425522	-0.375894	13	19527841	F	II		IGR	opensea	IGR-opensea		rs575687318;rs113364904;rs543524868;rs9507113	1;2;4;50
cg11600606	0.944104	0.91686	0.585073	0.525796	0.930482	0.555434	-0.375048	13	88466762	F	II		IGR	opensea	IGR-opensea		rs185549606	0
cg01470645	0.881015	0.889299	0.553874	0.482757	0.885157	0.518315	-0.366842	13	30855140	R	II	KATNAL1	Body	opensea	Body-opensea		rs557982121	42
cg08122864	0.815923	0.72137	0.458773	0.366498	0.768647	0.412635	-0.356011	13	19920068	F	II	LINC00421	Body	shore	Body-shore	chr13:19918585-19919221	rs143266749;rs531822891;rs550226194;rs368322700	26;28;31;51
cg20990359	0.906893	0.901778	0.582783	0.524403	0.904335	0.553593	-0.350742	13	99096365	R	II	FARP1	Body	opensea	Body-opensea		rs550030767;rs68077784	17;1
cg19012326	0.881708	0.840774	0.503794	0.520408	0.861241	0.512101	-0.34914	13	109851733	R	II	MYO16	Body	opensea	Body-opensea
cg06829645	0.874031	0.84007	0.55426	0.503323	0.85705	0.528791	-0.328259	13	106759718	R	II		IGR	opensea	IGR-opensea		rs538869041;rs146204079;rs572033529;rs114152348;rs76809452	45;34;33;2;1
cg18734987	0.578776	0.47166	0.226605	0.174642	0.525218	0.200623	-0.324595	13	19837510	F	II	ANKRD26P3	ExonBnd	opensea	ExonBnd-opensea		rs533207830	29
cg07031408	0.626859	0.689583	0.331549	0.347424	0.658221	0.339486	-0.318735	13	24269867	F	I		IGR	island	IGR-island	chr13:24269499-24270116	rs558240324;rs7319234	0;10
cg18773767	0.916059	0.898221	0.607655	0.579032	0.90714	0.593344	-0.313796	13	97709113	F	II		IGR	opensea	IGR-opensea		rs118019295;rs1546287;rs12877462	0;1;47
cg12886814	0.812164	0.849784	0.535665	0.500403	0.830974	0.518034	-0.31294	13	74514363	R	II	KLF12	Body	opensea	Body-opensea		rs554367470	2
cg08009534	0.706423	0.655314	0.399161	0.343403	0.680869	0.371282	-0.309587	13	19733936	R	II		IGR	opensea	IGR-opensea		rs563370165;rs530576915	47;2
cg05916507	0.679359	0.58356	0.35841	0.291558	0.63146	0.324984	-0.306476	13	19838083	F	II	ANKRD26P3	Body	opensea	Body-opensea		rs149070971	0
cg07440877	0.827858	0.831801	0.520987	0.527288	0.829829	0.524137	-0.305692	13	24523079	F	II		IGR	opensea	IGR-opensea		rs78253504;rs150579290;rs79466418	0;6;22
cg07499182	0.846102	0.836815	0.580394	0.493487	0.841458	0.536941	-0.304518	13	33825496	R	II	STARD13	Body	opensea	Body-opensea		rs138885762	1
cg05006718	0.861651	0.744341	0.546015	0.459899	0.802996	0.502957	-0.300039	13	19756122	R	II	TUBA3C	TSS200	opensea	TSS200-opensea		rs2150224;rs534983363;rs2150223;rs568526195;rs9578921;rs554657562;rs576201007;rs36213750;rs558247085	51;50;49;42;40;39;38;30;29
cg03399574	0.881802	0.803771	0.550117	0.536854	0.842786	0.543486	-0.299301	13	19759420	R	II		IGR	opensea	IGR-opensea		rs142818236;rs531581099	17;2
cg16188984	0.455246	0.484491	0.14196	0.204815	0.469868	0.173388	-0.296481	13	112862112	F	I		IGR	opensea	IGR-opensea
cg02975282	0.770708	0.701089	0.475687	0.41467	0.735899	0.445178	-0.29072	13	19716581	F	II	RNU6-52P	TSS1500	opensea	TSS1500-opensea		rs370691848;rs17075621;rs146864479;rs115397905;rs201800681	1;6;11;43;46
cg19907812	0.803153	0.693612	0.496118	0.423361	0.748382	0.45974	-0.288643	13	112757082	F	II		IGR	shore	IGR-shore	chr13:112758598-112760491	rs186364652;rs546616924	8;28
cg03097565	0.841161	0.761635	0.540296	0.500252	0.801398	0.520274	-0.281124	13	19526918	F	I		IGR	opensea	IGR-opensea		rs139685849;rs555067635;rs573257460;rs111872911;rs13378194	11;16;25;28;29
cg01732875	0.874709	0.797331	0.581025	0.532213	0.83602	0.556619	-0.279401	13	20068905	R	II	TPTE2	Body	opensea	Body-opensea		rs551877759;rs563815160	43;13
cg18605135	0.66792	0.766879	0.439836	0.443728	0.7174	0.441782	-0.275618	13	39346236	R	II	FREM2	Body	opensea	Body-opensea		rs9548449;rs9548450;rs189394537;rs181962450	51;46;16;1
cg17064491	0.74513	0.682753	0.465788	0.415178	0.713941	0.440483	-0.273458	13	19645421	R	II		IGR	opensea	IGR-opensea		rs66869742;rs555158801;rs576759821;rs73153819	44;40;13;2
cg11787508	0.837628	0.8516	0.61383	0.552265	0.844614	0.583048	-0.261566	13	26761337	R	II		IGR	shore	IGR-shore	chr13:26760421-26760892	rs528318715;rs541659411	23;13
cg20655440	0.807889	0.798503	0.569958	0.522056	0.803196	0.546007	-0.257189	13	86240791	F	II		IGR	opensea	IGR-opensea		rs4324043	41
cg24088814	0.800674	0.739642	0.535804	0.492286	0.770158	0.514045	-0.256113	13	19528196	R	II		IGR	opensea	IGR-opensea		rs372148370	34
cg00804338	0.26072	0.272576	0.0153828	0.0155425	0.266648	0.0154627	-0.251186	13	114239234	R	I	TFDP1	5'UTR	opensea	5'UTR-opensea
cg17919152	0.399641	0.323625	0.137771	0.097052	0.361633	0.117411	-0.244221	13	112858755	F	I		IGR	opensea	IGR-opensea
cg05502376	0.337322	0.36904	0.103977	0.126313	0.353181	0.115145	-0.238036	13	112861499	F	I		IGR	opensea	IGR-opensea		rs192885052	26
cg18042910	0.852408	0.793164	0.609268	0.588264	0.822786	0.598766	-0.22402	13	19662609	F	II		IGR	opensea	IGR-opensea		rs564921282;rs532292683;rs541299859;rs559708991	18;19;41;47
cg23026106	0.375114	0.387124	0.159913	0.155535	0.381119	0.157724	-0.223395	13	108470099	R	II	FAM155A	Body	opensea	Body-opensea		rs192114250;rs58437961;rs564962196	37;8;2
cg14444287	0.878572	0.808595	0.654019	0.593958	0.843584	0.623988	-0.219595	13	112755863	F	II		IGR	shelf	IGR-shelf	chr13:112758598-112760491	rs540253440	6
cg06710937	0.216704	0.226482	0.0123891	0.0159916	0.221593	0.0141904	-0.207403	13	23489940	F	I		IGR	island	IGR-island	chr13:23489630-23490058	rs576808728	42
cg18476248	0.916497	0.886173	0.733708	0.688474	0.901335	0.711091	-0.190244	13	19646702	R	II		IGR	opensea	IGR-opensea		rs67762889	18
cg18480432	0.936146	0.876195	0.731111	0.720198	0.90617	0.725654	-0.180516	13	63637003	F	II		IGR	opensea	IGR-opensea		rs78907200;rs111855533;rs77997705;rs78224671	5;6;41;49
cg14116153	0.146736	0.325774	0.0624878	0.0632851	0.236255	0.0628865	-0.173368	13	113001355	F	II		IGR	shelf	IGR-shelf	chr13:112997192-112997717	rs567901431;rs534979942	13;22
cg10802118	0.918915	0.908189	0.786249	0.710708	0.913552	0.748478	-0.165074	13	19754926	F	II	TUBA3C	Body	shelf	Body-shelf	chr13:19751260-19751483	rs576186927	4
cg24820672	0.213478	0.230785	0.0629511	0.0686439	0.222132	0.0657975	-0.156334	13	112984728	F	I		IGR	shore	IGR-shore	chr13:112984966-112985733	rs372100829	39
cg23934687	0.245286	0.197196	0.0912066	0.0413073	0.221241	0.066257	-0.154984	13	60254423	F	II	DIAPH3	Body	opensea	Body-opensea		rs141790186;rs544785038	12;36
cg23247274	0.137367	0.143494	0.0213787	0.0142526	0.140431	0.0178157	-0.122615	13	21750649	R	I	MRP63	1stExon	island	1stExon-island	chr13:21750287-21751332	rs1062233;rs75972147;rs572316301;rs182540472	34;22;6;5
cg01819759	0.216596	0.126618	0.0593103	0.0398265	0.171607	0.0495684	-0.122039	13	79234251	F	II	RNF219	TSS1500	shore	TSS1500-shore	chr13:79232822-79233417
cg22858670	0.0641002	0.193247	0.0252364	0.0264426	0.128674	0.0258395	-0.102834	13	112733698	R	II	LINC00403	Body	opensea	Body-opensea		rs529735228;rs541498463;rs115370284	25;10;1
cg11765205	0.0158009	0.0125817	0.162279	0.107047	0.0141913	0.134663	0.120472	13	50202547	R	II	ARL11	TSS200	opensea	TSS200-opensea		rs570054600;rs537513596;rs188099018	36;17;16
cg08772163	0.0459904	0.0317703	0.177868	0.14678	0.0388803	0.162324	0.123444	13	50202570	F	I	ARL11	TSS200	opensea	TSS200-opensea		rs570694628;rs534789089	6;45
cg05568721	0.721808	0.783231	0.912817	0.908458	0.75252	0.910637	0.158118	13	115085529	R	II	CHAMP1	5'UTR	opensea	5'UTR-opensea		rs536040095;rs9525331;rs192580956	45;43;40
cg24366314	0.0781091	0.0411874	0.294791	0.156093	0.0596483	0.225442	0.165794	13	88329680	R	II	SLITRK5	Body	island	Body-island	chr13:88329394-88329885	rs147101174	16
cg17046825	0.694374	0.780788	0.925805	0.906593	0.737581	0.916199	0.178619	13	21081216	R	II	CRYL1	Body	opensea	Body-opensea		rs147337213;rs539333844;rs7336556	51;50;7
cg14833896	0.42869	0.38087	0.70002	0.675684	0.40478	0.687852	0.283072	13	53869898	R	II		IGR	opensea	IGR-opensea
cg08295887	0.352718	0.325938	0.676865	0.592115	0.339328	0.63449	0.295162	13	111857513	R	II	ARHGEF7	5'UTR	opensea	5'UTR-opensea		rs570629528;rs537818812	10;2
cg01425731	0.0987037	0.0699082	0.453634	0.432659	0.0843059	0.443147	0.358841	13	50202658	F	II	ARL11	5'UTR	opensea	5'UTR-opensea
cg04638679	0.176589	0.0743843	0.535029	0.459013	0.125487	0.497021	0.371535	13	50202713	F	II	ARL11	5'UTR	opensea	5'UTR-opensea		rs180827903;rs147085778	2;49
cg02654859	0.508004	0.493274	0.945068	0.892168	0.500639	0.918618	0.417979	13	113796050	F	II	F10	Body	opensea	Body-opensea		rs529372161	0
cg06646332	0.259735	0.179679	0.731285	0.576746	0.219707	0.654016	0.434309	13	111857558	R	I	ARHGEF7	5'UTR	opensea	5'UTR-opensea		rs537818812;rs549742716;rs568477054	47;35;7
cg27027331	0.5168	0.443438	0.943658	0.915019	0.480119	0.929339	0.44922	13	57798683	F	II		IGR	opensea	IGR-opensea		rs117400066;rs528062810;rs75834386	0;15;51
cg05005604	0.894342	0.859943	0.00654414	0.00971852	0.877143	0.00813133	-0.869012	14	92810338	F	II	SLC24A4	Body	opensea	Body-opensea
cg22971029	0.79115	0.705812	0.021001	0.0181393	0.748481	0.0195702	-0.728911	14	91818497	R	II	CCDC88C	Body	opensea	Body-opensea		rs569257961;rs538140234;rs532373963	21;18;1
cg15618087	0.645172	0.656927	0.0488782	0.0174612	0.65105	0.0331697	-0.61788	14	107174073	R	II		IGR	opensea	IGR-opensea		rs554396312;rs28737411;rs145335510;rs78395919;rs559206913;rs74091513;rs147668561;rs74091514	51;36;14;12;8;7;2;1
cg02130583	0.689824	0.593712	0.173823	0.0705849	0.641768	0.122204	-0.519564	14	106878213	F	II		IGR	opensea	IGR-opensea		rs4774116;rs35250051;rs587773373;rs35097035;rs587708822;rs587763094	4;13;15;28;32;49
cg27211522	0.835232	0.745464	0.322259	0.288667	0.790348	0.305463	-0.484885	14	107013779	F	II		IGR	opensea	IGR-opensea		rs560985121;rs531688729;rs564656540;rs28736426;rs562688428;rs532996834;rs551625887;rs188071940;rs533730277;rs4773998;rs567318935	1;5;7;17;20;21;23;30;46;48;51
cg04779361	0.734586	0.666359	0.206457	0.259232	0.700473	0.232844	-0.467628	14	106539720	F	I		IGR	opensea	IGR-opensea		rs189430797;rs587749256;rs587603711;rs587671393;rs72693962;rs72693963	10;21;22;35;40;46
cg24158931	0.581518	0.549374	0.146087	0.0889705	0.565446	0.117529	-0.447918	14	92116289	R	II	CATSPERB	Body	opensea	Body-opensea		rs527323574;rs7145747;rs10143798;rs530011037	50;9;4;1
cg26596449	0.879972	0.837198	0.433269	0.390253	0.858585	0.411761	-0.446824	14	106586241	F	II		IGR	opensea	IGR-opensea		rs114905198;rs565013859;rs531992176;rs547405963;rs565630891;rs536195678;rs548085240;rs569468985;rs11625174;rs558751966;rs189564282;rs376357777;rs111998134;rs575206545;rs542495221;rs557703592;rs10431755	1;3;5;6;9;11;12;13;18;23;26;29;32;41;45;46;49
cg16197782	0.870548	0.828035	0.455869	0.350242	0.849292	0.403056	-0.446236	14	106279394	F	II		IGR	opensea	IGR-opensea		rs531281107	25
cg14069921	0.794403	0.665818	0.292797	0.308473	0.73011	0.300635	-0.429476	14	106642298	F	II		IGR	opensea	IGR-opensea		rs113725666;rs184835074	12;17
cg14705220	0.671318	0.493796	0.185593	0.14851	0.582557	0.167051	-0.415506	14	106726633	F	II		IGR	opensea	IGR-opensea		rs182018429;rs562718368;rs556030898;rs574266267;rs61995548;rs541995072	8;9;11;22;39;51
cg13074055	0.780904	0.799251	0.406875	0.354056	0.790078	0.380466	-0.409612	14	106329206	F	II		IGR	opensea	IGR-opensea		rs538511180;rs116835940;rs144771010;rs575295503;rs72715464;rs539199623;rs557833387;rs145500923;rs188896525	4;8;12;13;24;29;44;47;49
cg14255471	0.843808	0.694792	0.343735	0.384631	0.7693	0.364183	-0.405117	14	106660938	R	I		IGR	opensea	IGR-opensea		rs149365519	7
cg12667463	0.794247	0.725525	0.382732	0.346918	0.759886	0.364825	-0.395061	14	106278558	F	II		IGR	opensea	IGR-opensea		rs533672652	25
cg10160332	0.799086	0.69424	0.369099	0.343958	0.746663	0.356528	-0.390134	14	106931455	R	II		IGR	opensea	IGR-opensea		rs34710511;rs71395648;rs36103717;rs34239199;rs74093787	35;35;29;27;25
cg24140132	0.774541	0.612299	0.282784	0.325075	0.69342	0.30393	-0.389491	14	106672092	R	II		IGR	shore	IGR-shore	chr14:106670478-106670700	rs111262029;rs189768880;rs141316758	49;44;22
cg06536252	0.876485	0.762709	0.462625	0.409237	0.819597	0.435931	-0.383666	14	106963876	R	II		IGR	opensea	IGR-opensea		rs537589741;rs556072167;rs577798126;rs143768807	47;25;5;2
cg18615537	0.657288	0.412144	0.178303	0.130753	0.534716	0.154528	-0.380188	14	106539985	F	II		IGR	opensea	IGR-opensea		rs587694985;rs587766380;rs587639639;rs587719663;rs587752801;rs587634150;rs587685432	5;6;8;9;18;27;38
cg01475989	0.932131	0.863688	0.541478	0.50067	0.89791	0.521074	-0.376835	14	106477707	F	II		IGR	opensea	IGR-opensea		rs67403491;rs35015400;rs559281852;rs36098321	19;34;36;38
cg25261734	0.72321	0.587635	0.258517	0.301717	0.655422	0.280117	-0.375305	14	107114779	F	II		IGR	opensea	IGR-opensea		rs575510340;rs185490235	0;47
cg07799920	0.660958	0.517765	0.249218	0.179981	0.589361	0.214599	-0.374762	14	106893563	R	II		IGR	opensea	IGR-opensea		rs10133808;rs587641358	12;5
cg07258241	0.909408	0.87955	0.539182	0.508309	0.894479	0.523745	-0.370733	14	75616852	F	II	TMED10	Body	opensea	Body-opensea		rs114105267	0
cg26031613	0.399866	0.462179	0.0742117	0.0627877	0.431023	0.0684997	-0.362523	14	104095156	R	I	KLC1	TSS1500	island	TSS1500-island	chr14:104094551-104096361	rs569482419;rs538518905;rs34975136	46;35;5
cg13183731	0.928501	0.868443	0.543962	0.528494	0.898472	0.536228	-0.362244	14	20664580	F	II	OR11G2	TSS1500	opensea	TSS1500-opensea		rs563982417	0
cg25588576	0.737975	0.585371	0.332564	0.272044	0.661673	0.302304	-0.359369	14	107091793	R	II	MIR7641-2	TSS1500	opensea	TSS1500-opensea
cg25751474	0.771808	0.606117	0.325394	0.336173	0.688963	0.330783	-0.358179	14	106495923	R	II		IGR	opensea	IGR-opensea
cg06809965	0.434688	0.410557	0.0801037	0.0602316	0.422622	0.0701676	-0.352455	14	70070333	F	II		IGR	opensea	IGR-opensea		rs562912039;rs530781607	15;16
cg01661082	0.821636	0.673029	0.388149	0.40378	0.747333	0.395965	-0.351368	14	106693676	R	II		IGR	opensea	IGR-opensea		rs181875505;rs72697405	20;16
cg22297096	0.837998	0.786132	0.498336	0.432832	0.812065	0.465584	-0.346481	14	106284835	F	II		IGR	opensea	IGR-opensea		rs144702774;rs552021258;rs560654370	0;50;51
cg12552299	0.629954	0.481999	0.240317	0.179388	0.555976	0.209853	-0.346124	14	68085004	R	II		IGR	shore	IGR-shore	chr14:68086277-68086957	rs370300714;rs145285708;rs149164501	38;16;1
cg03425355	0.881473	0.872436	0.649084	0.415178	0.876955	0.532131	-0.344823	14	20526888	R	II	OR4L1	TSS1500	opensea	TSS1500-opensea		rs56349726;rs113082253;rs199915951;rs55888788;rs80270000;rs144733990	41;39;37;36;28;7
cg13834398	0.482985	0.35429	0.0805991	0.0773958	0.418637	0.0789974	-0.33964	14	106963846	F	II		IGR	opensea	IGR-opensea		rs556072167;rs577798126;rs143768807;rs553667525	7;27;30;36
cg04485621	0.705405	0.556644	0.318229	0.266923	0.631024	0.292576	-0.338448	14	106398119	F	II	KIAA0125	Body	opensea	Body-opensea		rs148085974;rs549730029	30;49
cg23902114	0.839344	0.673262	0.456598	0.385624	0.756303	0.421111	-0.335192	14	107283708	R	II		IGR	opensea	IGR-opensea		rs573094225;rs534051755;rs533003096	45;43;1
cg00688840	0.542457	0.449278	0.1767	0.151123	0.495867	0.163912	-0.331956	14	106363051	R	II		IGR	opensea	IGR-opensea		rs571136592;rs191458658;rs553613591	47;42;2
cg27086900	0.934352	0.866564	0.611877	0.527099	0.900458	0.569488	-0.33097	14	101244542	R	II		IGR	opensea	IGR-opensea		rs552468960;rs28521709;rs531348912;rs138815602	28;24;2;1
cg19722689	0.902836	0.868724	0.608795	0.503655	0.88578	0.556225	-0.329555	14	106198034	R	I		IGR	opensea	IGR-opensea		rs587667218;rs28670024;rs587616394;rs587696307;rs7144322	50;33;32;3;2
cg03868453	0.32999	0.331686	0.00502711	0.0058314	0.330838	0.00542926	-0.325409	14	90961865	R	II		IGR	opensea	IGR-opensea		rs529268208;rs549247166	7;1
cg04070489	0.814111	0.801072	0.56542	0.401547	0.807591	0.483484	-0.324108	14	28102284	R	II	LINC00645	Body	opensea	Body-opensea		rs557481932;rs572709241;rs115391575	50;14;1
cg04418136	0.697355	0.647751	0.391965	0.30742	0.672553	0.349692	-0.322861	14	106000724	F	II		IGR	opensea	IGR-opensea		rs560110584;rs560509141	0;25
cg00739266	0.782374	0.687228	0.427632	0.397381	0.734801	0.412507	-0.322294	14	106385794	R	II	KIAA0125	Body	opensea	Body-opensea
cg20051118	0.827231	0.731525	0.499449	0.415117	0.779378	0.457283	-0.322095	14	20528812	R	II	OR4L1	1stExon	opensea	1stExon-opensea		rs148636316;rs45439600;rs568173521	42;24;1
cg16739904	0.896954	0.853266	0.588177	0.524699	0.87511	0.556438	-0.318672	14	106967993	R	II		IGR	opensea	IGR-opensea		rs536186801;rs181494687;rs12587446	27;8;7
cg04044629	0.770044	0.588099	0.379429	0.34249	0.679072	0.36096	-0.318112	14	20615744	F	II		IGR	opensea	IGR-opensea		rs530305630;rs1188533;rs566937141;rs527806175;rs552512262	0;1;7;27;48
cg03732617	0.796051	0.772155	0.518611	0.425347	0.784103	0.471979	-0.312124	14	20343053	F	II	OR4K2	TSS1500	opensea	TSS1500-opensea		rs576014641;rs75244917;rs555830800	6;38;45
cg14936008	0.918071	0.841065	0.58426	0.554745	0.879568	0.569502	-0.310065	14	107260014	R	II		IGR	opensea	IGR-opensea		rs537333528;rs558572533;rs576802177	41;37;2
cg13307649	0.427485	0.390808	0.124671	0.0743774	0.409147	0.0995243	-0.309622	14	107211849	F	II		IGR	opensea	IGR-opensea		rs72692457	31
cg13086593	0.8828	0.822437	0.563577	0.526097	0.852618	0.544837	-0.307781	14	35885253	F	II		IGR	opensea	IGR-opensea		rs8017037;rs189422793;rs8018407	0;1;33
cg25169833	0.820842	0.700032	0.463365	0.444882	0.760437	0.454123	-0.306314	14	87179265	F	II		IGR	opensea	IGR-opensea		rs138419148	0
cg19569438	0.769582	0.659167	0.44715	0.372399	0.714375	0.409774	-0.3046	14	106367148	R	II		IGR	opensea	IGR-opensea		rs540563416;rs555270260;rs573808791;rs369333946;rs141645148;rs533109220;rs545010352	46;44;42;32;31;30;16
cg25462573	0.89679	0.885075	0.62824	0.546966	0.890933	0.587603	-0.30333	14	106846184	F	II		IGR	opensea	IGR-opensea		rs587688234;rs587763139;rs138986431;rs73377190	19;33;35;41
cg00479745	0.807619	0.746981	0.490133	0.465535	0.7773	0.477834	-0.299466	14	107282795	R	II		IGR	opensea	IGR-opensea		rs117171918;rs370836197;rs200720066;rs373599621	28;13;2;1
cg24272019	0.904998	0.817827	0.5797	0.547032	0.861412	0.563366	-0.298047	14	106376379	R	II		IGR	opensea	IGR-opensea		rs556978664;rs575495186;rs546094433;rs564675155;rs2516955;rs540857577;rs559163719	39;34;29;28;27;20;9
cg02938202	0.502541	0.297827	0.139525	0.0679002	0.400184	0.103712	-0.296472	14	106891011	F	II		IGR	opensea	IGR-opensea		rs55741549;rs56350612;rs587733830	35;43;51
cg00912449	0.947203	0.954441	0.63901	0.67125	0.950822	0.65513	-0.295692	14	97431137	F	I		IGR	opensea	IGR-opensea		rs571352954;rs189231208;rs856278;rs116194668	9;26;28;33
cg21029666	0.877801	0.838043	0.570093	0.555021	0.857922	0.562557	-0.295365	14	106968325	R	II		IGR	opensea	IGR-opensea		rs570550951;rs182931579;rs188628609	30;25;10
cg10581158	0.470944	0.301717	0.114946	0.0749244	0.386331	0.0949352	-0.291396	14	106967956	R	II		IGR	opensea	IGR-opensea		rs565961815	41
cg01842774	0.91268	0.834503	0.596285	0.568182	0.873591	0.582234	-0.291358	14	106806179	R	I		IGR	opensea	IGR-opensea		rs2015896;rs550202970;rs527357625;rs2015905;rs548587905	41;41;30;19;17
cg05003175	0.832333	0.776261	0.514623	0.520362	0.804297	0.517493	-0.286804	14	107260870	R	II		IGR	opensea	IGR-opensea		rs570765165;rs190280239	29;2
cg25299227	0.721422	0.742105	0.380939	0.510095	0.731764	0.445517	-0.286247	14	76940165	R	II	ESRRB	Body	opensea	Body-opensea		rs544205583	2
cg23684139	0.771191	0.672312	0.487253	0.385269	0.721752	0.436261	-0.285491	14	106320669	R	II		IGR	shore	IGR-shore	chr14:106321750-106322002
cg23683494	0.871934	0.820061	0.548406	0.573836	0.845997	0.561121	-0.284876	14	107212377	R	II		IGR	opensea	IGR-opensea		rs189326968	1
cg17716293	0.593179	0.480792	0.29841	0.218555	0.536985	0.258482	-0.278503	14	75327287	R	II	PROX2	Body	opensea	Body-opensea		rs532760785;rs141730580	30;7
cg22817366	0.421749	0.306965	0.117975	0.0605194	0.364357	0.0892474	-0.27511	14	107211838	F	II		IGR	opensea	IGR-opensea		rs72692457	42
cg04693221	0.824754	0.75683	0.552692	0.481949	0.790792	0.517321	-0.273471	14	106278768	R	II		IGR	opensea	IGR-opensea
cg07004386	0.750866	0.70726	0.480714	0.431632	0.729063	0.456173	-0.27289	14	70040391	R	II		IGR	shore	IGR-shore	chr14:70041213-70041662	rs138905072;rs113077435	34;2
cg23037673	0.678916	0.618447	0.37896	0.372739	0.648682	0.375849	-0.272832	14	69557286	R	II	DCAF5	3'UTR	opensea	3'UTR-opensea		rs535847786	1
cg15270173	0.848898	0.853583	0.613966	0.544538	0.851241	0.579252	-0.271988	14	20665187	R	II	OR11G2	TSS1500	opensea	TSS1500-opensea		rs147643863	14
cg12185873	0.6602	0.600775	0.375021	0.345403	0.630488	0.360212	-0.270276	14	106355821	R	II		IGR	opensea	IGR-opensea		rs560497293;rs527871985;rs549201757;rs561426954;rs3814951;rs550519581	35;34;18;15;14;12
cg21405001	0.813133	0.75198	0.53014	0.505816	0.782557	0.517978	-0.264578	14	106367118	R	II		IGR	opensea	IGR-opensea		rs557124402;rs575274545;rs539463398;rs558039467;rs573067345;rs540563416;rs555270260;rs573808791;rs369333946;rs141645148	47;45;36;34;24;16;14;12;2;1
cg26412266	0.824063	0.732156	0.51155	0.515648	0.778109	0.513599	-0.26451	14	106376255	F	II		IGR	opensea	IGR-opensea		rs564536510;rs368846489;rs372168823;rs565636176;rs529699011;rs548237350;rs367605391;rs537383298;rs371712760;rs570556687;rs535087763	4;15;18;19;20;29;30;31;32;33;39
cg12769200	0.828598	0.742295	0.527169	0.515647	0.785447	0.521408	-0.264039	14	107041858	R	II		IGR	opensea	IGR-opensea
cg22216217	0.831726	0.756082	0.547012	0.522328	0.793904	0.53467	-0.259234	14	106331862	R	II		IGR	shore	IGR-shore	chr14:106333492-106333920	rs554983636;rs569877548;rs76880963	34;30;12
cg18234344	0.867989	0.805676	0.618516	0.537787	0.836832	0.578151	-0.258681	14	107211560	R	II		IGR	opensea	IGR-opensea		rs536779450;rs548363504;rs527647367;rs149585438	51;19;16;3
cg15006113	0.879304	0.797663	0.581505	0.583691	0.838484	0.582598	-0.255886	14	107035310	F	II		IGR	opensea	IGR-opensea		rs142561005;rs547173150;rs72686849;rs535745469;rs557649974;rs575881841	1;22;26;43;45;50
cg08384379	0.843375	0.830729	0.607992	0.559182	0.837052	0.583587	-0.253465	14	73664343	R	II	PSEN1	Body	opensea	Body-opensea		rs146853341;rs3025784	14;1
cg07228066	0.812076	0.888413	0.655652	0.545335	0.850244	0.600493	-0.249751	14	20614483	R	II		IGR	opensea	IGR-opensea
cg12143028	0.315529	0.304689	0.0815123	0.0490538	0.310109	0.065283	-0.244826	14	61655040	R	II		IGR	opensea	IGR-opensea		rs575160053;rs544135204	34;27
cg21836586	0.317958	0.279453	0.0568642	0.0546838	0.298706	0.055774	-0.242932	14	55907198	R	II	TBPL2	1stExon	island	1stExon-island	chr14:55907197-55907433	rs8019270;rs139138751	28;4
cg27019717	0.940563	0.907594	0.705375	0.658494	0.924078	0.681935	-0.242144	14	52351055	F	II	GNG2	5'UTR	opensea	5'UTR-opensea		rs189330796;rs555373255;rs375074730	0;9;24
cg18848308	0.969891	0.965996	0.700777	0.752643	0.967943	0.72671	-0.241233	14	71058725	R	II	MED6	Body	opensea	Body-opensea		rs17108252;rs75285441;rs531689985	25;16;1
cg18050405	0.858164	0.794493	0.619389	0.557299	0.826329	0.588344	-0.237985	14	20585521	R	II	OR4K17	TSS200	opensea	TSS200-opensea		rs569627208	50
cg20942507	0.45634	0.317306	0.169453	0.128751	0.386823	0.149102	-0.237721	14	106851856	F	II		IGR	shelf	IGR-shelf	chr14:106854805-106855153	rs587610349;rs587773639	18;39
cg19134679	0.841359	0.788102	0.591121	0.565085	0.814731	0.578103	-0.236628	14	107117992	R	II		IGR	opensea	IGR-opensea		rs571244604;rs538563704	24;2
cg26658756	0.849548	0.813964	0.61919	0.573506	0.831756	0.596348	-0.235408	14	77666908	F	II	TMEM63C	5'UTR	opensea	5'UTR-opensea		rs17105457	29
cg24746738	0.838902	0.775197	0.563471	0.580486	0.807049	0.571978	-0.235071	14	107284280	R	II		IGR	opensea	IGR-opensea		rs74089950	50
cg21135312	0.920212	0.905616	0.599685	0.757999	0.912914	0.678842	-0.234072	14	67213439	F	II	GPHN	Body	opensea	Body-opensea		rs10148162;rs61989580	22;38
cg01351787	0.866973	0.831569	0.666691	0.567718	0.849271	0.617204	-0.232067	14	20664021	F	II	OR11G2	TSS1500	opensea	TSS1500-opensea		rs535007609;rs377690801	0;4
cg14379850	0.923396	0.906293	0.733033	0.640084	0.914844	0.686559	-0.228286	14	20584239	F	II	OR4K17	TSS1500	opensea	TSS1500-opensea		rs143246325;rs557443149	0;42
cg09726316	0.870005	0.815053	0.644361	0.5906	0.842529	0.61748	-0.225049	14	106054884	F	II		IGR	shelf	IGR-shelf	chr14:106058846-106059047	rs550929326;rs74784025;rs184623283	0;11;13
cg23251248	0.365116	0.310521	0.107352	0.121401	0.337819	0.114376	-0.223442	14	55907374	R	I	TBPL2	TSS200	island	TSS200-island	chr14:55907197-55907433
cg10321204	0.907821	0.827716	0.676532	0.612892	0.867769	0.644712	-0.223057	14	106397847	F	II	KIAA0125	Body	opensea	Body-opensea
cg14254780	0.916426	0.880584	0.711356	0.639609	0.898505	0.675483	-0.223022	14	106669498	R	II		IGR	shore	IGR-shore	chr14:106670478-106670700	rs574888900	46
cg02976366	0.89564	0.81717	0.653891	0.623497	0.856405	0.638694	-0.217711	14	20403239	R	II	OR4K1	TSS1500	opensea	TSS1500-opensea		rs568218127;rs79620889;rs142260284;rs181405331;rs545527121	51;47;25;24;6
cg11573559	0.857887	0.826198	0.638241	0.626982	0.842043	0.632612	-0.209431	14	107200495	R	II		IGR	opensea	IGR-opensea		rs548453867;rs142499903	30;1
cg10383645	0.911896	0.859709	0.708339	0.65063	0.885803	0.679485	-0.206318	14	106407175	R	II		IGR	opensea	IGR-opensea		rs576508601;rs540760695	44;1
cg14904284	0.890209	0.858422	0.697341	0.680377	0.874315	0.688859	-0.185456	14	107079472	F	II		IGR	opensea	IGR-opensea		rs187743108	50
cg02963414	0.894782	0.869676	0.736326	0.677531	0.882229	0.706929	-0.1753	14	20502658	R	II	OR4K13	1stExon	opensea	1stExon-opensea		rs563455180;rs116485278;rs549162154;rs184617178;rs138902767;rs149397731;rs202200696	50;46;31;27;8;7;1
cg21075986	0.943542	0.895005	0.774378	0.744307	0.919274	0.759342	-0.159931	14	106666649	F	II		IGR	shelf	IGR-shelf	chr14:106670478-106670700	rs555639916	22
cg26143452	0.201505	0.143586	0.0572203	0.065312	0.172546	0.0612662	-0.11128	14	55907385	R	I	TBPL2	TSS200	island	TSS200-island	chr14:55907197-55907433	rs113382659	10
cg08120263	0.0148581	0.0161524	0.197813	0.0469258	0.0155052	0.12237	0.106864	14	29236013	R	II	FOXG1	TSS1500	shore	TSS1500-shore	chr14:29236835-29237832	rs531432688	20
cg03515879	0.803636	0.84086	0.946234	0.929963	0.822248	0.938098	0.115851	14	52656358	F	II		IGR	opensea	IGR-opensea		rs541011187;rs564214709;rs76106355;rs10498443;rs563035567	1;11;25;40;41
cg21101883	0.8046	0.778906	0.991171	0.980732	0.791753	0.985951	0.194198	14	76378414	R	II	TTLL5	Body	opensea	Body-opensea		rs534977505;rs5809737	46;4
cg15838333	0.554193	0.516389	0.782156	0.806784	0.535291	0.79447	0.259179	14	60554440	F	II		IGR	shelf	IGR-shelf	chr14:60558340-60559176	rs556427211;rs532812113;rs308983;rs192991166;rs577617077	0;10;26;32;35
cg10984327	0.582635	0.590406	0.87193	0.847087	0.586521	0.859508	0.272988	14	105683798	F	I	BRF1	Body	shore	Body-shore	chr14:105684955-105685159	rs113272990	20
cg02986715	0.483754	0.475591	0.79643	0.729552	0.479673	0.762991	0.283318	14	65592744	F	II		IGR	opensea	IGR-opensea		rs117804892;rs553477348;rs55853503	0;17;42
cg06900311	0.472484	0.483874	0.80451	0.75079	0.478179	0.77765	0.299471	14	106333919	F	II		IGR	island	IGR-island	chr14:106333492-106333920
cg21112391	0.488122	0.492969	0.863904	0.82244	0.490546	0.843172	0.352626	14	68042281	R	II	PLEKHH1	Body	shelf	Body-shelf	chr14:68038798-68039013	rs578099953;rs4902490;rs563645913;rs531044329;rs75926470	31;28;25;4;1
cg22835816	0.58313	0.552262	0.953856	0.937843	0.567696	0.94585	0.378153	14	54890368	F	II		IGR	opensea	IGR-opensea		rs3204303	11
cg14402990	0.304475	0.251637	0.737511	0.633244	0.278056	0.685377	0.407321	14	88737283	F	I	KCNK10	TSS200	opensea	TSS200-opensea		rs377549070;rs75962207;rs150467519;rs531065600	0;34;35;42
cg04398950	0.06433	0.0706804	0.50402	0.489889	0.0675052	0.496955	0.42945	14	103395423	R	II	AMN	Body	island	Body-island	chr14:103394397-103397070	rs144077391	1
cg18084582	0.366421	0.374821	0.885569	0.861771	0.370621	0.87367	0.503049	14	64747947	F	II	ESR2	Body	opensea	Body-opensea		rs532050867;rs551857862;rs10143846;rs528078117	1;6;10;37
cg16077538	0.75448	0.721952	0.0139967	0.0146749	0.738216	0.0143358	-0.72388	15	70208978	F	II		IGR	opensea	IGR-opensea		rs148271247;rs557892825;rs577269909	0;26;29
cg03760457	0.813985	0.774708	0.0986448	0.112925	0.794347	0.105785	-0.688562	15	70326230	R	I		IGR	island	IGR-island	chr15:70325979-70326423	rs559524939	8
cg08491105	0.867739	0.762539	0.135859	0.174809	0.815139	0.155334	-0.659805	15	24506386	R	II		IGR	island	IGR-island	chr15:24506126-24506423	rs2354641;rs4029332;rs540475044;rs4029333;rs529281139;rs544330725;rs61993203	42;41;36;35;26;21;17
cg06029792	0.718398	0.729119	0.0982608	0.0795431	0.723758	0.0889019	-0.634856	15	70326224	R	II		IGR	island	IGR-island	chr15:70325979-70326423	rs559524939	2
cg16193862	0.843851	0.806506	0.225394	0.189227	0.825179	0.20731	-0.617868	15	24506381	R	II		IGR	island	IGR-island	chr15:24506126-24506423	rs2354641;rs4029332;rs540475044;rs4029333;rs529281139;rs544330725;rs61993203	37;36;31;30;21;16;12
cg13749113	0.664377	0.693578	0.0622146	0.102938	0.678977	0.0825761	-0.596401	15	24506388	R	I		IGR	island	IGR-island	chr15:24506126-24506423	rs2354641;rs4029332;rs540475044;rs4029333;rs529281139;rs544330725;rs61993203;rs189422614	44;43;38;37;28;23;19;2
cg25344556	0.780428	0.809005	0.299549	0.285301	0.794716	0.292425	-0.502292	15	70578982	F	II		IGR	opensea	IGR-opensea		rs144137216;rs574319979	1;49
cg18705301	0.867569	0.896278	0.439172	0.407108	0.881923	0.42314	-0.458783	15	41695430	F	II	NDUFAF1	TSS1500	shore	TSS1500-shore	chr15:41694493-41694756	rs56283962;rs535099725;rs553717996;rs576957421	0;13;25;44
cg09554404	0.719317	0.596822	0.222328	0.202266	0.65807	0.212297	-0.445773	15	20547267	F	II		IGR	opensea	IGR-opensea
cg09459714	0.890465	0.878332	0.4468	0.514796	0.884398	0.480798	-0.4036	15	27778361	R	II	GABRG3	3'UTR	opensea	3'UTR-opensea		rs576703354	51
cg13588735	0.868565	0.809106	0.409309	0.498996	0.838835	0.454153	-0.384683	15	27790856	R	II		IGR	shelf	IGR-shelf	chr15:27786718-27787060	rs111540459	44
cg26968714	0.764425	0.620561	0.341977	0.297124	0.692493	0.31955	-0.372943	15	20152530	R	II		IGR	shelf	IGR-shelf	chr15:20148693-20150115	rs560505754;rs78316254;rs527816129;rs370381162	30;23;9;1
cg08083167	0.836745	0.779918	0.381005	0.491885	0.808332	0.436445	-0.371887	15	27459402	F	II	GABRG3	Body	opensea	Body-opensea		rs550532866;rs150164491	0;1
cg09205438	0.874244	0.87849	0.489156	0.520327	0.876367	0.504741	-0.371626	15	27778081	F	II	GABRG3	3'UTR	opensea	3'UTR-opensea		rs533518478;rs376568798;rs573616162	0;20;26
cg25619350	0.964621	0.962915	0.588289	0.596044	0.963768	0.592166	-0.371602	15	96713315	F	II	NR2F2-AS1	Body	opensea	Body-opensea		rs117314094;rs12441559;rs73461214	0;25;49
cg17671647	0.873048	0.844165	0.424593	0.550137	0.858606	0.487365	-0.371242	15	27706516	R	II	GABRG3	Body	opensea	Body-opensea
cg09626606	0.886203	0.829124	0.503868	0.481053	0.857663	0.49246	-0.365203	15	22560148	R	II	REREP3	Body	opensea	Body-opensea		rs531279861;rs189697042	4;1
cg05079405	0.95509	0.932856	0.594359	0.564585	0.943973	0.579472	-0.364501	15	69192183	R	II	MIR548H4	Body	opensea	Body-opensea		rs530191111;rs144186078	12;1
cg18331339	0.90563	0.8359	0.511114	0.529837	0.870765	0.520476	-0.350289	15	27811039	F	II		IGR	opensea	IGR-opensea
cg13751624	0.811597	0.751021	0.46324	0.403491	0.781309	0.433366	-0.347944	15	22425776	F	II		IGR	opensea	IGR-opensea		rs528033283;rs547286174;rs568631317	0;2;48
cg10919113	0.844046	0.813751	0.435553	0.530991	0.828899	0.483272	-0.345627	15	27606651	F	II	GABRG3	Body	opensea	Body-opensea		rs191015946	49
cg25746323	0.873481	0.807495	0.488151	0.511412	0.840488	0.499781	-0.340707	15	27932186	R	II		IGR	opensea	IGR-opensea		rs375857261	36
cg21175969	0.825479	0.829866	0.454312	0.527285	0.827672	0.490798	-0.336874	15	27757630	F	II	GABRG3	Body	opensea	Body-opensea		rs140937201;rs113973969	1;35
cg10897802	0.850504	0.833483	0.519574	0.498648	0.841994	0.509111	-0.332882	15	95871312	F	II	LINC01197	TSS1500	shore	TSS1500-shore	chr15:95869955-95870322	rs536716178;rs576574177;rs542284096	0;1;17
cg05646216	0.910923	0.881631	0.524019	0.605118	0.896277	0.564568	-0.331709	15	27334186	R	II	GABRG3	Body	opensea	Body-opensea		rs574312402;rs74006576	29;23
cg12431689	0.855081	0.818144	0.462666	0.550419	0.836612	0.506542	-0.33007	15	27407369	F	II	GABRG3	Body	opensea	Body-opensea		rs117537113;rs534892132	0;51
cg22386315	0.93882	0.872501	0.551981	0.621202	0.905661	0.586591	-0.319069	15	27278476	R	II	GABRG3	Body	opensea	Body-opensea
cg00302763	0.740606	0.58099	0.346025	0.341943	0.660798	0.343984	-0.316814	15	22442000	R	II		IGR	opensea	IGR-opensea
cg23679533	0.923248	0.86574	0.599832	0.562598	0.894494	0.581215	-0.313279	15	22440847	R	II		IGR	opensea	IGR-opensea		rs553949971;rs4505267;rs377023508;rs111697297;rs542644455	43;33;26;23;4
cg13799933	0.829372	0.830852	0.534919	0.501715	0.830112	0.518317	-0.311795	15	70326383	R	II		IGR	island	IGR-island	chr15:70325979-70326423	rs530454519;rs550550114;rs567228885	46;19;14
cg14949753	0.76076	0.708644	0.340952	0.504932	0.734702	0.422942	-0.31176	15	27332016	R	II	GABRG3	Body	opensea	Body-opensea		rs183466364;rs576301531;rs147977315	42;2;1
cg25163651	0.890483	0.763457	0.565166	0.469997	0.82697	0.517581	-0.309389	15	21906149	F	II		IGR	opensea	IGR-opensea		rs529716831;rs28493098;rs74002087;rs547833228;rs563283933;rs531276382	0;11;20;37;40;51
cg13569101	0.918159	0.845081	0.588793	0.555742	0.88162	0.572268	-0.309353	15	28253110	F	II	OCA2	Body	shelf	Body-shelf	chr15:28248569-28249166	rs563302616;rs554040517	0;1
cg26388707	0.885374	0.845842	0.537162	0.576064	0.865608	0.556613	-0.308995	15	28000367	F	II	OCA2	3'UTR	opensea	3'UTR-opensea		rs182290687;rs370691529;rs530046601	1;38;38
cg27509005	0.901438	0.873615	0.518136	0.640984	0.887526	0.57956	-0.307966	15	27606952	R	II	GABRG3	Body	opensea	Body-opensea		rs567200944	4
cg26863406	0.747504	0.79133	0.400408	0.52517	0.769417	0.462789	-0.306628	15	27406931	R	II	GABRG3-AS1	TSS1500	opensea	TSS1500-opensea		rs117970071	2
cg14666150	0.865137	0.858074	0.549144	0.566223	0.861606	0.557684	-0.303922	15	27932197	R	II		IGR	opensea	IGR-opensea		rs375857261	47
cg01041624	0.928032	0.896015	0.568336	0.654559	0.912023	0.611447	-0.300576	15	27758791	F	II	GABRG3	Body	opensea	Body-opensea		rs111855881;rs568389117;rs1382059;rs556472503;rs146175957	0;1;24;38;50
cg14155174	0.918082	0.881954	0.638598	0.561332	0.900018	0.599965	-0.300054	15	21940192	F	II	LOC646214	Body	opensea	Body-opensea		rs577335481;rs541529429;rs60904742;rs12101491;rs574570667;rs12101615;rs541867219	0;1;15;25;34;35;36
cg02987250	0.877006	0.816258	0.547665	0.554488	0.846632	0.551076	-0.295556	15	28014520	R	II	OCA2	Body	shore	Body-shore	chr15:28015346-28015795	rs545347394;rs191461948;rs60877324	42;12;10
cg23964938	0.894798	0.847249	0.56952	0.58169	0.871024	0.575605	-0.295419	15	27712969	R	II	GABRG3	Body	opensea	Body-opensea		rs540740482;rs115245890;rs570198448;rs79294316	40;17;8;2
cg11072540	0.360975	0.402549	0.103428	0.0696819	0.381762	0.0865547	-0.295207	15	47566294	R	II	SEMA6D	5'UTR	opensea	5'UTR-opensea		rs556911317;rs575619915	36;1
cg00071012	0.890475	0.792769	0.550037	0.54647	0.841622	0.548254	-0.293368	15	22442048	F	II		IGR	opensea	IGR-opensea
cg04255591	0.881405	0.866945	0.609929	0.565116	0.874175	0.587523	-0.286652	15	27926475	R	II		IGR	opensea	IGR-opensea		rs567107806;rs536232569	24;2
cg12638558	0.898784	0.867085	0.579241	0.616359	0.882934	0.5978	-0.285134	15	27494382	F	II	GABRG3	Body	opensea	Body-opensea		rs571697723;rs562049617	1;6
cg15925408	0.891977	0.882619	0.591628	0.615328	0.887298	0.603478	-0.28382	15	28019505	F	II	OCA2	Body	shelf	Body-shelf	chr15:28015346-28015795	rs540900998;rs141695436;rs115013455	0;25;45
cg23339448	0.695511	0.630862	0.402767	0.360852	0.663186	0.381809	-0.281377	15	20179177	F	II		IGR	opensea	IGR-opensea		rs35028825;rs539734614;rs551407723;rs188593102;rs115208689	5;7;15;33;35
cg16786717	0.599164	0.560564	0.293265	0.3112	0.579864	0.302232	-0.277632	15	88994114	F	II		IGR	opensea	IGR-opensea		rs114139135;rs189187190	11;18
cg16668549	0.491107	0.451955	0.253012	0.143239	0.471531	0.198125	-0.273406	15	95401326	R	II		IGR	shore	IGR-shore	chr15:95398742-95400029	rs564360973	16
cg22031977	0.833638	0.763974	0.529918	0.535277	0.798806	0.532597	-0.266209	15	20486561	F	II	CHEK2P2	TSS1500	opensea	TSS1500-opensea
cg00600900	0.796089	0.800211	0.538295	0.526895	0.79815	0.532595	-0.265554	15	27866426	R	II		IGR	opensea	IGR-opensea		rs189832553;rs561080186;rs529751273;rs146344156	47;20;11;2
cg03830049	0.906096	0.874511	0.62737	0.62858	0.890304	0.627975	-0.262329	15	27744124	F	II	GABRG3	Body	opensea	Body-opensea		rs568497202;rs537429155	0;1
cg27146857	0.913224	0.903906	0.625394	0.673569	0.908565	0.649481	-0.259084	15	27671522	F	II	GABRG3	Body	opensea	Body-opensea		rs373908487;rs190641982;rs544064946;rs112992072	1;13;16;37
cg18128914	0.800593	0.807175	0.526697	0.56567	0.803884	0.546184	-0.2577	15	74244249	F	I	LOXL1	3'UTR	opensea	3'UTR-opensea		rs530524646;rs8818;rs570577475	3;29;50
cg02148017	0.823213	0.756364	0.521824	0.548923	0.789789	0.535374	-0.254415	15	27935745	F	II		IGR	opensea	IGR-opensea		rs566545563;rs535560096	1;21
cg17713570	0.916938	0.911003	0.635588	0.685285	0.913971	0.660437	-0.253534	15	27661473	R	II	GABRG3	Body	opensea	Body-opensea		rs541550405	44
cg00803865	0.911239	0.843592	0.639191	0.614007	0.877415	0.626599	-0.250816	15	21937575	R	I	LOC646214	Body	opensea	Body-opensea		rs60162183;rs577187682;rs57833495;rs545393598;rs560875473;rs28626937;rs527955898;rs543252140	49;44;41;28;27;24;5;1
cg10416294	0.858766	0.912075	0.625757	0.649102	0.88542	0.63743	-0.247991	15	28049119	R	II	OCA2	Body	shore	Body-shore	chr15:28050250-28050789	rs185106036	1
cg24189676	0.837887	0.829185	0.531276	0.652256	0.833536	0.591766	-0.24177	15	27629640	F	II	GABRG3	Body	opensea	Body-opensea		rs542266559;rs116165748;rs148777800;rs114882293;rs143820859	0;11;32;40;43
cg01485767	0.799459	0.76729	0.516176	0.570762	0.783375	0.543469	-0.239905	15	27407688	F	II	GABRG3-AS1	TSS1500	opensea	TSS1500-opensea		rs559324889;rs190040714	24;37
cg22724167	0.904223	0.869455	0.609307	0.692975	0.886839	0.651141	-0.235698	15	27784588	R	II		IGR	shelf	IGR-shelf	chr15:27786718-27787060	rs574315124	17
cg02492042	0.806207	0.784561	0.550688	0.572748	0.795384	0.561718	-0.233666	15	28089499	R	II	OCA2	Body	opensea	Body-opensea
cg08498712	0.854195	0.79699	0.614178	0.572867	0.825593	0.593523	-0.23207	15	22429112	F	II		IGR	opensea	IGR-opensea		rs570055455	22
cg13065146	0.95582	0.927155	0.687824	0.732965	0.941487	0.710394	-0.231093	15	27372731	F	II	GABRG3	Body	opensea	Body-opensea		rs143040603;rs529774849;rs549943219;rs189667456	1;28;29;37
cg10273821	0.924014	0.886432	0.661669	0.697854	0.905223	0.679761	-0.225462	15	28014188	F	II	OCA2	Body	shore	Body-shore	chr15:28015346-28015795	rs557403394;rs577298704;rs539830636	9;31;49
cg04524426	0.917194	0.899439	0.679697	0.688086	0.908316	0.683892	-0.224425	15	27931098	R	II		IGR	opensea	IGR-opensea
cg10705570	0.891288	0.829089	0.665862	0.61342	0.860188	0.639641	-0.220547	15	20498417	R	II		IGR	shore	IGR-shore	chr15:20499875-20500858	rs575838246	2
cg26402630	0.92062	0.884603	0.665789	0.700528	0.902611	0.683159	-0.219453	15	28053930	F	II	OCA2	Body	shelf	Body-shelf	chr15:28050250-28050789	rs572592922;rs924317;rs924316	1;32;36
cg05301845	0.324257	0.214223	0.0427381	0.0605947	0.26924	0.0516664	-0.217574	15	57853530	R	II		IGR	opensea	IGR-opensea		rs143490951;rs184432683;rs147193213	24;16;3
cg07018249	0.953603	0.896225	0.720524	0.697416	0.924914	0.70897	-0.215944	15	22381402	R	II	OR4N4	TSS1500	opensea	TSS1500-opensea
cg02571678	0.91917	0.910924	0.695593	0.702882	0.915047	0.699237	-0.21581	15	28150943	F	II	OCA2	Body	shelf	Body-shelf	chr15:28147925-28148465
cg19168490	0.932925	0.909614	0.711308	0.704059	0.921269	0.707683	-0.213586	15	27786349	R	II		IGR	shore	IGR-shore	chr15:27786718-27787060	rs147960191;rs115692269	46;42
cg02834433	0.940184	0.919532	0.717336	0.720477	0.929858	0.718906	-0.210952	15	28017186	R	II	OCA2	Body	shore	Body-shore	chr15:28015346-28015795	rs148482689;rs370650196	40;18
cg19730706	0.913853	0.836514	0.682132	0.652187	0.875184	0.66716	-0.208024	15	20877584	R	II	NBEAP1	Body	opensea	Body-opensea		rs58974174;rs529230669	9;6
cg15121268	0.933986	0.910954	0.69376	0.737834	0.92247	0.715797	-0.206673	15	27368763	R	II	GABRG3	Body	opensea	Body-opensea		rs562934720	1
cg19927328	0.959634	0.92338	0.713979	0.759289	0.941507	0.736634	-0.204873	15	28016955	R	II	OCA2	Body	shore	Body-shore	chr15:28015346-28015795	rs556717616	39
cg20079736	0.850509	0.836235	0.613779	0.664825	0.843372	0.639302	-0.20407	15	27850082	R	II		IGR	opensea	IGR-opensea		rs188425823;rs28718507	23;10
cg04555717	0.911584	0.860863	0.68013	0.699466	0.886224	0.689798	-0.196425	15	27606550	R	II	GABRG3	Body	opensea	Body-opensea		rs575850515;rs373053859;rs376210504;rs112184993	46;35;25;2
cg18759643	0.893621	0.864534	0.688613	0.679919	0.879077	0.684266	-0.194811	15	28200844	R	II	OCA2	Body	opensea	Body-opensea		rs115589415;rs536095837;rs556207096;rs576151653	29;27;17;16
cg27592112	0.929893	0.90732	0.694354	0.753765	0.918606	0.724059	-0.194547	15	27670095	F	II	GABRG3	Body	opensea	Body-opensea		rs573921519;rs112554306;rs74006936	1;34;42
cg04061284	0.919625	0.886035	0.735723	0.69008	0.90283	0.712902	-0.189928	15	28235495	F	II	OCA2	Body	opensea	Body-opensea
cg18004691	0.903423	0.859232	0.700746	0.683522	0.881328	0.692134	-0.189193	15	25424870	R	II	SNORD115-6	TSS1500	opensea	TSS1500-opensea		rs139454915;rs560732241;rs144141875;rs17789698;rs2739841	35;33;32;11;7
cg04640965	0.938657	0.912335	0.754168	0.719409	0.925496	0.736788	-0.188707	15	27931113	R	II		IGR	opensea	IGR-opensea
cg05459970	0.918879	0.928947	0.727222	0.747906	0.923913	0.737564	-0.186349	15	27749412	R	II	GABRG3	Body	opensea	Body-opensea		rs566259026;rs370512079;rs548605310	33;32;1
cg21555123	0.954747	0.922065	0.723978	0.781503	0.938406	0.752741	-0.185665	15	27494072	R	II	GABRG3	Body	opensea	Body-opensea		rs183636716	21
cg07812805	0.917994	0.920384	0.701609	0.765916	0.919189	0.733762	-0.185426	15	27525898	F	II	GABRG3	Body	opensea	Body-opensea		rs148196403;rs112352795	1;44
cg06059316	0.930552	0.890441	0.737993	0.713259	0.910497	0.725626	-0.184871	15	28247991	R	II	OCA2	Body	shore	Body-shore	chr15:28248569-28249166	rs545129485;rs564722533	32;10
cg09519381	0.88318	0.912269	0.715591	0.720322	0.897725	0.717957	-0.179768	15	27950575	R	II		IGR	opensea	IGR-opensea		rs556284291;rs3097508;rs144311366	41;6;1
cg20318166	0.311272	0.21588	0.0897493	0.0896755	0.263576	0.0897124	-0.173863	15	85360664	R	I	ALPK3	1stExon	shore	1stExon-shore	chr15:85360192-85360574
cg10643162	0.90876	0.907078	0.707622	0.761328	0.907919	0.734475	-0.173444	15	27761567	R	II	GABRG3	Body	opensea	Body-opensea		rs552035252;rs74755785;rs137877743;rs79336410	44;39;24;14
cg22549339	0.922134	0.904484	0.75372	0.759794	0.913309	0.756757	-0.156552	15	27891472	F	II		IGR	opensea	IGR-opensea		rs141584988;rs188257383	10;48
cg16607933	0.947971	0.945619	0.833845	0.747239	0.946795	0.790542	-0.156253	15	28265885	F	II	OCA2	Body	opensea	Body-opensea		rs555703096;rs182008743	23;49
cg26632641	0.926208	0.937027	0.77734	0.77866	0.931618	0.778	-0.153618	15	28065179	F	II	OCA2	Body	opensea	Body-opensea		rs550838111	1
cg15843691	0.911826	0.897603	0.745897	0.763512	0.904715	0.754704	-0.15001	15	28014454	F	II	OCA2	Body	shore	Body-shore	chr15:28015346-28015795	rs545347394	26
cg22132343	0.925671	0.891612	0.767082	0.759611	0.908641	0.763346	-0.145295	15	25320195	R	II	SNORD116-11	TSS1500	opensea	TSS1500-opensea		rs568495875;rs529355936;rs112654995	15;13;1
cg24244000	0.942266	0.918218	0.803647	0.792337	0.930242	0.797992	-0.13225	15	27670335	R	II	GABRG3	Body	opensea	Body-opensea		rs186424081	2
cg17541767	0.923583	0.911872	0.767898	0.803208	0.917728	0.785553	-0.132174	15	27373098	R	II	GABRG3	Body	opensea	Body-opensea
cg19195724	0.951651	0.919472	0.8124	0.809271	0.935562	0.810835	-0.124726	15	25287297	F	II		IGR	opensea	IGR-opensea		rs567992499;rs191672921;rs553701943;rs570561452;rs537249214;rs552310852;rs74877684;rs9920637	0;1;11;13;26;36;39;40
cg05049625	0.940812	0.935579	0.841873	0.830918	0.938195	0.836395	-0.1018	15	28300427	R	II	OCA2	Body	opensea	Body-opensea
cg01629716	0.018138	0.0201983	0.172516	0.0979832	0.0191681	0.135249	0.116081	15	45996671	F	II		IGR	island	IGR-island	chr15:45996453-45996735	rs76148207;rs73424282	18;25
cg09465168	0.0509594	0.0424492	0.181881	0.15349	0.0467043	0.167686	0.120981	15	45997356	F	I		IGR	shore	IGR-shore	chr15:45996453-45996735	rs550459569	15
cg03797285	0.0344462	0.0437471	0.202141	0.121968	0.0390967	0.162054	0.122958	15	27657798	F	II	GABRG3	Body	opensea	Body-opensea		rs140187340;rs547106364;rs62003767;rs536324840;rs143578826	5;13;14;15;18
cg19003904	0.0551815	0.0689824	0.21401	0.157381	0.0620819	0.185695	0.123613	15	45997251	F	I		IGR	shore	IGR-shore	chr15:45996453-45996735
cg23027336	0.0466321	0.0467906	0.227951	0.151644	0.0467114	0.189797	0.143086	15	45997246	F	I		IGR	shore	IGR-shore	chr15:45996453-45996735
cg08143820	0.0340633	0.0339141	0.197879	0.168203	0.0339887	0.183041	0.149052	15	45997241	F	I		IGR	shore	IGR-shore	chr15:45996453-45996735
cg19533760	0.0346431	0.0305011	0.289924	0.081772	0.0325721	0.185848	0.153276	15	56299636	F	II		IGR	opensea	IGR-opensea
cg12151580	0.0818808	0.0668584	0.300981	0.168109	0.0743696	0.234545	0.160175	15	53086001	R	II		IGR	shore	IGR-shore	chr15:53087211-53087488	rs541533485;rs115881135;rs567005498	27;2;1
cg06207120	0.02906	0.0283802	0.252191	0.14848	0.0287201	0.200336	0.171616	15	45996521	R	II		IGR	island	IGR-island	chr15:45996453-45996735	rs563602955	30
cg24241192	0.707372	0.689221	0.901435	0.865865	0.698297	0.88365	0.185353	15	70317022	F	II		IGR	opensea	IGR-opensea		rs543256743	30
cg15208227	0.0721049	0.0461118	0.269725	0.220609	0.0591083	0.245167	0.186059	15	81208133	R	II	CEMIP	Body	opensea	Body-opensea		rs563849336	2
cg23538901	0.128094	0.153312	0.36605	0.305672	0.140703	0.335861	0.195158	15	46006849	R	II		IGR	opensea	IGR-opensea		rs1033166;rs112996518	50;7
cg26288595	0.146775	0.21862	0.43079	0.432651	0.182698	0.43172	0.249022	15	24672032	R	II		IGR	shore	IGR-shore	chr15:24672184-24672537	rs112935390;rs546113484;rs563962725;rs528052294;rs546383187;rs568121276;rs530249087	26;18;17;16;13;7;6
cg14121685	0.0750634	0.0290475	0.430231	0.191234	0.0520554	0.310733	0.258677	15	56299462	R	I		IGR	opensea	IGR-opensea		rs140708650;rs569618302;rs537833184;rs557799741;rs571209218;rs566176909;rs533911324;rs553617077;rs573755970	48;47;45;41;23;19;19;10;9
cg06999762	0.256138	0.198066	0.523708	0.451594	0.227102	0.487651	0.260549	15	53093007	R	II		IGR	shelf	IGR-shelf	chr15:53096014-53096482
cg17839541	0.0930066	0.0466416	0.365579	0.304942	0.0698241	0.33526	0.265436	15	53092107	R	II		IGR	shelf	IGR-shelf	chr15:53096014-53096482
cg04745574	0.578868	0.509622	0.836255	0.784499	0.544245	0.810377	0.266132	15	70317045	F	II		IGR	opensea	IGR-opensea		rs543256743;rs563510288	7;45
cg00400532	0.228442	0.143451	0.471504	0.444395	0.185946	0.457949	0.272003	15	53093509	R	II		IGR	shelf	IGR-shelf	chr15:53096014-53096482	rs187144502;rs546406733	51;33
cg01988702	0.245554	0.179869	0.504433	0.480616	0.212712	0.492524	0.279813	15	53093707	R	II		IGR	shelf	IGR-shelf	chr15:53096014-53096482	rs567888527	21
cg23916360	0.206566	0.179451	0.554267	0.429425	0.193008	0.491846	0.298838	15	27604040	R	II	GABRG3	Body	opensea	Body-opensea		rs115801182;rs552340836	25;1
cg16643902	0.0994134	0.0908148	0.452446	0.39121	0.0951141	0.421828	0.326714	15	53092788	R	II		IGR	shelf	IGR-shelf	chr15:53096014-53096482
cg27111704	0.558114	0.571183	0.925941	0.896258	0.564648	0.9111	0.346451	15	83847628	F	II	HDGFRP3	Body	opensea	Body-opensea		rs138408470;rs181325921;rs540621921	0;13;19
cg02628483	0.605193	0.391065	0.881774	0.854033	0.498129	0.867904	0.369775	15	70317124	F	II		IGR	opensea	IGR-opensea		rs616783	12
cg26336213	0.51216	0.511974	0.947749	0.89922	0.512067	0.923484	0.411417	15	25925384	F	II	ATP10A	Body	opensea	Body-opensea		rs149423703;rs146387652;rs571098357;rs138441917;rs533485535;rs114546364	0;1;29;38;48;51
cg19135536	0.2052	0.231367	0.707227	0.61569	0.218284	0.661459	0.443175	15	49267992	R	II		IGR	island	IGR-island	chr15:49267991-49268278
cg03791955	0.435872	0.478639	0.911855	0.894987	0.457256	0.903421	0.446165	15	65024147	R	I		IGR	opensea	IGR-opensea		rs74562259;rs28398966	43;23
cg16959075	0.0498426	0.0703148	0.885134	0.8403	0.0600787	0.862717	0.802638	15	85567463	R	II	PDE8A	5'UTR	opensea	5'UTR-opensea		rs547384510;rs145745183;rs66884751;rs112767737	28;19;7;3
cg03190944	0.83024	0.766344	0.0685986	0.0589454	0.798292	0.063772	-0.73452	16	88388231	F	I		IGR	opensea	IGR-opensea		rs532111325;rs528620173;rs113195233;rs78436226;rs398030115;rs562585370	0;6;6;7;12;47
cg09440129	0.633686	0.66951	0.110625	0.0970259	0.651598	0.103825	-0.547772	16	56333966	F	II	GNAO1	Body	opensea	Body-opensea		rs531529386;rs112144415;rs556919102	1;12;32
cg19353449	0.798077	0.595023	0.200392	0.219914	0.69655	0.210153	-0.486397	16	35022295	F	II		IGR	opensea	IGR-opensea		rs76974898;rs371934744;rs201117107	1;19;32
cg06540739	0.83893	0.704157	0.342055	0.311019	0.771543	0.326537	-0.445006	16	34979252	F	II		IGR	opensea	IGR-opensea		rs530002094;rs181932798;rs560139705;rs527762632;rs552681429;rs185363169;rs116215537	0;1;6;8;9;18;37
cg03256090	0.706677	0.686327	0.222612	0.289726	0.696502	0.256169	-0.440333	16	1328562	F	I		IGR	opensea	IGR-opensea		rs34739518;rs556522178;rs576372982;rs12719790	0;11;26;36
cg25216589	0.915857	0.916758	0.473074	0.487949	0.916308	0.480512	-0.435796	16	88847561	R	II	PIEZO1	Body	shelf	Body-shelf	chr16:88850204-88850537	rs61203850;rs554453943;rs57374020;rs540153612;rs8044021;rs61459102	47;41;40;29;26;16
cg15966103	0.89809	0.890798	0.453006	0.467808	0.894444	0.460407	-0.434037	16	34727287	F	II		IGR	opensea	IGR-opensea		rs529805140;rs548266227;rs11861245;rs565424243	15;36;44;48
cg04683824	0.883095	0.765341	0.435051	0.356933	0.824218	0.395992	-0.428225	16	34293670	F	II		IGR	shore	IGR-shore	chr16:34295486-34296109
cg10214968	0.907831	0.869695	0.50767	0.434573	0.888763	0.471122	-0.417641	16	34252958	R	II		IGR	shelf	IGR-shelf	chr16:34256748-34257750	rs556714539;rs2404333;rs190438500;rs554461946	37;36;15;1
cg00005166	0.813049	0.690323	0.365993	0.321849	0.751686	0.343921	-0.407765	16	3264442	F	II	OR1F2P	TSS1500	opensea	TSS1500-opensea		rs564864323;rs527278686	14;25
cg25618549	0.686172	0.682276	0.272154	0.283923	0.684224	0.278039	-0.406185	16	34967391	R	II		IGR	opensea	IGR-opensea		rs551157208;rs138884877	24;1
cg22654664	0.831825	0.645607	0.341671	0.329935	0.738716	0.335803	-0.402913	16	32611121	R	II		IGR	opensea	IGR-opensea		rs114815431;rs375209439	32;1
cg12723811	0.830781	0.728181	0.402849	0.36115	0.779481	0.381999	-0.397481	16	34968751	F	II		IGR	opensea	IGR-opensea
cg16884211	0.888283	0.769598	0.462814	0.410557	0.82894	0.436686	-0.392255	16	34984634	F	II	FLJ26245	Body	opensea	Body-opensea		rs562978138	0
cg17391820	0.757322	0.512913	0.305359	0.188806	0.635117	0.247082	-0.388035	16	34256336	R	II		IGR	shore	IGR-shore	chr16:34256748-34257750	rs538121993;rs556448115;rs574644170	32;13;3
cg10457361	0.882659	0.822716	0.495308	0.452751	0.852688	0.47403	-0.378658	16	34737523	F	II		IGR	shelf	IGR-shelf	chr16:34740812-34741494	rs577734624;rs542080286;rs74459800	1;12;17
cg08808097	0.762459	0.634047	0.326737	0.326992	0.698253	0.326864	-0.371389	16	31813079	F	II		IGR	opensea	IGR-opensea		rs534246293;rs6565287	34;35
cg06232721	0.80593	0.71736	0.416668	0.373681	0.761645	0.395174	-0.36647	16	34967275	R	II		IGR	opensea	IGR-opensea		rs146161699;rs534633429	49;27
cg05912182	0.605043	0.562857	0.254323	0.192853	0.58395	0.223588	-0.360362	16	34987966	R	II	FLJ26245	Body	opensea	Body-opensea		rs535503703;rs554166049;rs572556416	44;2;1
cg02538553	0.887631	0.825621	0.489228	0.506579	0.856626	0.497904	-0.358723	16	34712713	R	II	LOC146481	Body	opensea	Body-opensea		rs139081906	2
cg01822071	0.941691	0.886727	0.581443	0.530424	0.914209	0.555934	-0.358275	16	35027026	F	II		IGR	opensea	IGR-opensea		rs138288043;rs149584903;rs11859244;rs548533262	0;27;35;38
cg05899549	0.905714	0.863752	0.547667	0.508609	0.884733	0.528138	-0.356595	16	71891347	F	II	ATXN1L	Body	shelf	Body-shelf	chr16:71894107-71894394	rs150668475	1
cg03813108	0.834806	0.714898	0.41298	0.428598	0.774852	0.420789	-0.354063	16	3423644	R	II	MTRNR2L4	TSS1500	opensea	TSS1500-opensea		rs551243733	8
cg05988356	0.754815	0.698141	0.394866	0.373467	0.726478	0.384167	-0.342311	16	34295916	R	II		IGR	island	IGR-island	chr16:34295486-34296109	rs554397409	5
cg25298208	0.655039	0.570971	0.285931	0.259097	0.613005	0.272514	-0.340492	16	34987143	F	II	FLJ26245	Body	opensea	Body-opensea		rs189128969;rs181591680;rs544176423;rs114808757	16;22;23;48
cg27505745	0.9414	0.879627	0.571554	0.577698	0.910514	0.574626	-0.335888	16	34411816	F	II		IGR	shelf	IGR-shelf	chr16:34407636-34407919	rs562178143;rs78018699;rs78480297	0;49;50
cg01733572	0.375556	0.359859	0.0272846	0.0454554	0.367708	0.03637	-0.331338	16	84209087	F	II	DNAAF1	Body	opensea	Body-opensea		rs546601319;rs34693209	12;51
cg02367256	0.753739	0.714697	0.413522	0.401023	0.734218	0.407273	-0.326945	16	34378497	R	II		IGR	opensea	IGR-opensea		rs146854188;rs188038323;rs534058659;rs552139163;rs140565748	40;39;23;6;1
cg07914564	0.789074	0.682705	0.459716	0.361669	0.735889	0.410692	-0.325197	16	86050883	F	II		IGR	opensea	IGR-opensea		rs143490120;rs553914821;rs116822096;rs554159071;rs74353596;rs551606687	0;3;14;22;38;43
cg17036014	0.801206	0.716625	0.440412	0.436624	0.758916	0.438518	-0.320398	16	46517128	R	II	ANKRD26P1	Body	opensea	Body-opensea		rs555453011;rs187375478	12;2
cg25298788	0.655399	0.59915	0.333464	0.283804	0.627275	0.308634	-0.318641	16	66378820	R	II		IGR	opensea	IGR-opensea		rs576522603	12
cg22500706	0.749235	0.650821	0.420711	0.343978	0.700028	0.382344	-0.317684	16	34510826	F	II		IGR	opensea	IGR-opensea		rs560346239;rs527779555	20;21
cg07676361	0.591608	0.664876	0.27214	0.350388	0.628242	0.311264	-0.316978	16	80966860	R	I		IGR	shore	IGR-shore	chr16:80965952-80966478	rs77287213;rs7199497;rs183742927	35;18;15
cg24836840	0.679097	0.57376	0.339303	0.281366	0.626429	0.310335	-0.316094	16	34874272	R	II		IGR	opensea	IGR-opensea		rs181559793;rs528023650;rs552526316;rs570784158;rs538307047;rs117000794	38;29;25;21;2;1
cg05284751	0.802655	0.65223	0.427696	0.398998	0.727442	0.413347	-0.314095	16	34407760	R	I		IGR	island	IGR-island	chr16:34407636-34407919	rs528667853;rs9935339	2;1
cg07938480	0.790616	0.61142	0.394754	0.39129	0.701018	0.393022	-0.307996	16	3265228	R	II	OR1F2P	TSS1500	opensea	TSS1500-opensea		rs549791198;rs139471214;rs569863582;rs538454490	42;34;26;11
cg07997370	0.793977	0.715279	0.465942	0.434078	0.754628	0.45001	-0.304618	16	34443120	F	II		IGR	shore	IGR-shore	chr16:34441786-34442374	rs539683074;rs28549265	29;42
cg00703898	0.557233	0.464418	0.216604	0.199575	0.510826	0.208089	-0.302736	16	34299638	F	II		IGR	shelf	IGR-shelf	chr16:34295486-34296109
cg16639172	0.750772	0.674927	0.423454	0.399114	0.71285	0.411284	-0.301566	16	31833471	R	II		IGR	shelf	IGR-shelf	chr16:31830660-31831188
cg02547428	0.771585	0.64942	0.440777	0.388112	0.710502	0.414444	-0.296058	16	34260113	F	II		IGR	shelf	IGR-shelf	chr16:34256748-34257750	rs111762480	0
cg18094995	0.948431	0.874517	0.501486	0.738629	0.911474	0.620058	-0.291416	16	7481155	R	II	RBFOX1	Body	opensea	Body-opensea		rs543705766;rs561948425;rs529233492	11;4;2
cg16781340	0.898813	0.836345	0.584002	0.568684	0.867579	0.576343	-0.291236	16	34456429	F	I		IGR	opensea	IGR-opensea		rs566835166	24
cg05218559	0.820031	0.735144	0.485714	0.492598	0.777588	0.489156	-0.288432	16	34731612	F	II		IGR	opensea	IGR-opensea		rs562064961;rs150324649;rs189726380	0;1;33
cg17931038	0.855904	0.840556	0.588643	0.532288	0.84823	0.560465	-0.287765	16	34969940	F	I		IGR	opensea	IGR-opensea		rs572444888;rs530269633;rs542071115;rs560806329;rs190754920;rs554531301	0;1;7;18;43;44
cg19434436	0.845295	0.825475	0.568086	0.538832	0.835385	0.553459	-0.281925	16	34985016	R	II	FLJ26245	Body	opensea	Body-opensea		rs369615619;rs570110225;rs537495054;rs182276037	49;48;47;27
cg03317010	0.84677	0.763955	0.556812	0.491291	0.805363	0.524051	-0.281311	16	34726930	R	II		IGR	opensea	IGR-opensea		rs140885913;rs548205308	42;30
cg10094788	0.858472	0.818257	0.585034	0.534943	0.838364	0.559988	-0.278376	16	34989253	F	II	FLJ26245	Body	opensea	Body-opensea		rs556536301	34
cg17125715	0.896988	0.803486	0.579195	0.570589	0.850237	0.574892	-0.275345	16	35043866	R	II		IGR	opensea	IGR-opensea		rs181201968;rs141673138	10;4
cg04543077	0.759655	0.709408	0.487167	0.432714	0.734532	0.459941	-0.274591	16	2879544	R	II	ZG16B	TSS1500	opensea	TSS1500-opensea		rs74507481;rs534616219;rs138186515;rs533762352;rs543733261	36;17;16;12;1
cg25869124	0.602185	0.572806	0.343593	0.292111	0.587495	0.317852	-0.269644	16	34981927	R	II	FLJ26245	Body	opensea	Body-opensea		rs561581489;rs556901637	27;2
cg13780393	0.8926	0.809234	0.5797	0.594565	0.850917	0.587133	-0.263784	16	34980310	F	II	FLJ26245	TSS1500	opensea	TSS1500-opensea		rs144911684;rs558116937;rs183750632;rs373488873;rs55827990;rs541249460;rs559312782;rs533237529;rs551425047	0;1;3;6;7;28;32;44;48
cg27203983	0.40523	0.323518	0.114755	0.0942176	0.364374	0.104486	-0.259888	16	3265396	F	II	OR1F2P	TSS200	opensea	TSS200-opensea		rs148292499;rs579134	22;32
cg09300795	0.827214	0.766455	0.539186	0.535703	0.796835	0.537445	-0.25939	16	4042428	R	I	ADCY9	Body	opensea	Body-opensea		rs115162267;rs374871114	31;18
cg27447796	0.873859	0.850615	0.620648	0.588829	0.862237	0.604738	-0.257499	16	34968739	F	II		IGR	opensea	IGR-opensea		rs374028944	10
cg08398596	0.914133	0.865051	0.643252	0.622021	0.889592	0.632636	-0.256955	16	34988896	F	II	FLJ26245	Body	opensea	Body-opensea		rs142213754;rs542754684	0;36
cg00876757	0.912121	0.866977	0.628609	0.637368	0.889549	0.632988	-0.25656	16	33483591	R	I		IGR	shore	IGR-shore	chr16:33483184-33483512	rs553688053	9
cg26563248	0.792045	0.75777	0.523598	0.513895	0.774907	0.518747	-0.256161	16	33965435	R	II	MIR1826	TSS200	island	TSS200-island	chr16:33964362-33966423	rs75745752;rs576110241;rs111378921	35;28;7
cg10527957	0.887467	0.8194	0.594668	0.599946	0.853434	0.597307	-0.256126	16	35021584	F	II		IGR	opensea	IGR-opensea		rs190466575;rs537580093;rs555864587;rs540633609	0;1;17;49
cg00692277	0.450745	0.465522	0.187973	0.218513	0.458134	0.203243	-0.254891	16	3230847	R	I		IGR	shore	IGR-shore	chr16:3232835-3234048	rs551041790;rs181537402;rs149446817;rs558537117	49;18;16;12
cg05167429	0.936026	0.857196	0.65652	0.628017	0.896611	0.642269	-0.254342	16	33854086	R	I		IGR	shore	IGR-shore	chr16:33852582-33853710	rs545281421;rs146404700	34;4
cg09228051	0.826202	0.755607	0.558484	0.5167	0.790904	0.537592	-0.253313	16	48265760	R	II	ABCC11	1stExon	opensea	1stExon-opensea		rs183790364;rs140633202	2;1
cg06861044	0.382137	0.377826	0.130052	0.134694	0.379982	0.132373	-0.247609	16	20359815	R	I	UMOD	Body	island	Body-island	chr16:20359767-20360498	rs543775691;rs78691203;rs375848177;rs141383844	36;34;15;10
cg03035213	0.222088	0.441255	0.0850039	0.09008	0.331671	0.087542	-0.244129	16	88497077	R	I	ZNF469	Body	island	Body-island	chr16:88496201-88497763	rs9924504	48
cg16030814	0.896179	0.814764	0.622476	0.60376	0.855472	0.613118	-0.242354	16	34969730	F	II		IGR	opensea	IGR-opensea		rs145158040	1
cg23778975	0.96	0.907364	0.684547	0.701066	0.933682	0.692806	-0.240875	16	34980316	F	II	FLJ26245	TSS1500	opensea	TSS1500-opensea		rs373488873;rs55827990;rs541249460;rs559312782;rs533237529;rs551425047	0;1;22;26;38;42
cg07693639	0.872975	0.844591	0.649514	0.589076	0.858783	0.619295	-0.239488	16	34989237	F	II	FLJ26245	Body	opensea	Body-opensea		rs534838256;rs142675774;rs571192263;rs538589198;rs556536301	0;1;2;14;50
cg07844369	0.900691	0.825643	0.626322	0.627846	0.863167	0.627084	-0.236084	16	31813373	F	II		IGR	opensea	IGR-opensea		rs561274186;rs143708491;rs540099319	0;1;29
cg10040512	0.870562	0.815604	0.631183	0.589844	0.843083	0.610513	-0.232569	16	34985904	F	II	FLJ26245	Body	opensea	Body-opensea		rs554261318;rs572845275;rs539905231;rs558631472	0;9;27;28
cg06894599	0.86759	0.812035	0.626167	0.59237	0.839813	0.609268	-0.230544	16	34984393	F	II	FLJ26245	Body	opensea	Body-opensea		rs560158396;rs573756252;rs116498178;rs559400955	7;22;34;37
cg17107388	0.421015	0.319951	0.112043	0.174493	0.370483	0.143268	-0.227215	16	58533766	R	I	NDRG4	TSS1500	shore	TSS1500-shore	chr16:58535040-58535596	rs114641947;rs182701148	29;11
cg03529595	0.910737	0.87706	0.636912	0.699202	0.893899	0.668057	-0.225842	16	7056916	R	II	A2BP1	5'UTR	opensea	5'UTR-opensea		rs560519329;rs141938637;rs116386127;rs114934927;rs375552953	43;34;31;9;2
cg10743367	0.870375	0.867812	0.603338	0.688073	0.869094	0.645706	-0.223388	16	7472749	F	II	RBFOX1	Body	opensea	Body-opensea		rs561245214;rs528660491;rs145585089;rs565503831	0;19;29;43
cg07553663	0.901979	0.881652	0.698884	0.64361	0.891815	0.671247	-0.220568	16	34741823	R	II	LOC100130700	TSS1500	shore	TSS1500-shore	chr16:34740812-34741494	rs555229897;rs573386008;rs540826678	32;28;11
cg08740240	0.87336	0.831544	0.650976	0.619641	0.852452	0.635308	-0.217144	16	34456419	F	I		IGR	opensea	IGR-opensea		rs566835166	34
cg05033952	0.922003	0.87042	0.715677	0.654235	0.896212	0.684956	-0.211256	16	34255535	F	II		IGR	shore	IGR-shore	chr16:34256748-34257750	rs139959643;rs199660044;rs574715512	0;20;38
cg05705114	0.97054	0.908068	0.765588	0.692077	0.939304	0.728832	-0.210471	16	34296306	F	II		IGR	shore	IGR-shore	chr16:34295486-34296109
cg06331400	0.908725	0.85786	0.68934	0.657506	0.883293	0.673423	-0.20987	16	34989177	F	II	FLJ26245	Body	opensea	Body-opensea		rs530860065;rs138727023;rs567313161	0;16;44
cg06745229	0.846409	0.861211	0.66211	0.63111	0.85381	0.64661	-0.2072	16	34378804	R	II		IGR	opensea	IGR-opensea
cg19809575	0.915668	0.891195	0.674577	0.71834	0.903432	0.696458	-0.206974	16	88044501	F	II	BANP	Body	island	Body-island	chr16:88044296-88044502	rs569569676;rs138959850;rs141271224	1;20;34
cg01304080	0.875554	0.888043	0.676097	0.67423	0.881799	0.675163	-0.206635	16	33936421	R	II		IGR	island	IGR-island	chr16:33936400-33936681	rs72802958;rs79741318;rs532539666;rs75180317;rs74914425;rs75465199;rs77469332;rs77776091;rs76984776	51;48;37;26;21;16;11;6;1
cg23062885	0.967443	0.950218	0.777487	0.727498	0.95883	0.752492	-0.206338	16	34833786	F	II		IGR	opensea	IGR-opensea		rs563481310;rs530602994	1;51
cg20376009	0.905432	0.863781	0.682839	0.679061	0.884606	0.68095	-0.203656	16	34296108	F	II		IGR	island	IGR-island	chr16:34295486-34296109	rs529143474;rs540975461;rs546413916	19;23;43
cg01034685	0.917688	0.881853	0.691685	0.705001	0.89977	0.698343	-0.201427	16	34968958	F	I		IGR	opensea	IGR-opensea		rs114110957;rs541431905;rs530049869	0;22;47
cg08044927	0.939999	0.894563	0.717438	0.715126	0.917281	0.716282	-0.200999	16	33948849	R	II		IGR	opensea	IGR-opensea		rs75772404;rs76832921;rs74016506;rs570082622;rs75445484;rs79959707;rs76273940;rs74640644;rs80334361;rs79403700	48;46;39;33;17;14;9;7;6;2
cg06211550	0.27577	0.17276	0.0362729	0.0199936	0.224265	0.0281332	-0.196131	16	3230726	F	I		IGR	shelf	IGR-shelf	chr16:3232835-3234048	rs568523790;rs531013946	5;8
cg06173319	0.328877	0.324164	0.131462	0.131386	0.326521	0.131424	-0.195096	16	90148775	R	I		IGR	island	IGR-island	chr16:90148483-90148793	rs116949018;rs569078150	50;29
cg01896708	0.899451	0.844453	0.707538	0.650732	0.871952	0.679135	-0.192817	16	34715854	F	II	FRG2DP	TSS1500	opensea	TSS1500-opensea
cg08326749	0.932214	0.883398	0.748984	0.681662	0.907806	0.715323	-0.192483	16	81140479	F	II	PKD1L2	Body	opensea	Body-opensea		rs562140538;rs35557730;rs11150340;rs576387248	10;19;47;49
cg13663385	0.264376	0.247421	0.0936554	0.0442459	0.255898	0.0689506	-0.186947	16	34429877	F	II		IGR	shore	IGR-shore	chr16:34430775-34431004	rs564112406	47
cg03515067	0.915156	0.873933	0.735574	0.681177	0.894544	0.708376	-0.186169	16	34258127	F	II		IGR	shore	IGR-shore	chr16:34256748-34257750	rs6563884	38
cg11058916	0.941764	0.918036	0.739835	0.748398	0.9299	0.744116	-0.185784	16	34257749	F	II		IGR	island	IGR-island	chr16:34256748-34257750
cg07510714	0.922311	0.89075	0.694833	0.747488	0.906531	0.721161	-0.18537	16	34983615	F	I		IGR	opensea	IGR-opensea		rs564303717;rs114192678;rs550061548	10;17;33
cg27067771	0.917645	0.884572	0.750163	0.691496	0.901109	0.720829	-0.18028	16	34981394	F	II	FLJ26245	Body	opensea	Body-opensea		rs531220963	51
cg05423392	0.930542	0.884038	0.747904	0.70658	0.90729	0.727242	-0.180048	16	34586837	R	II		IGR	island	IGR-island	chr16:34586717-34587124	rs543467380;rs561650548;rs529226551	44;43;6
cg06999008	0.298199	0.250664	0.118709	0.0760751	0.274432	0.0973922	-0.177039	16	34258406	F	II		IGR	shore	IGR-shore	chr16:34256748-34257750	rs185922158	1
cg26646558	0.95766	0.940455	0.796047	0.750341	0.949057	0.773194	-0.175863	16	34441787	R	II		IGR	island	IGR-island	chr16:34441786-34442374	rs34514136;rs569434707	50;23
cg05088221	0.956252	0.886419	0.768892	0.734846	0.921336	0.751869	-0.169467	16	35030232	R	II		IGR	opensea	IGR-opensea		rs534927482;rs553247894	10;2
cg00092931	0.914673	0.872945	0.715591	0.736901	0.893809	0.726246	-0.167563	16	6593403	F	II	RBFOX1	5'UTR	opensea	5'UTR-opensea		rs182919540;rs545028233;rs144729031	1;8;46
cg00441703	0.939773	0.909894	0.766834	0.751869	0.924833	0.759351	-0.165482	16	33949584	F	II		IGR	opensea	IGR-opensea		rs74781641;rs78134141;rs74641304;rs74016509;rs111416335;rs112688493;rs545151763	5;20;25;31;34;44;45
cg19071880	0.919785	0.903286	0.717323	0.783573	0.911536	0.750448	-0.161088	16	7950614	R	II		IGR	opensea	IGR-opensea		rs116215108	8
cg15518463	0.895348	0.892904	0.744914	0.722011	0.894126	0.733462	-0.160664	16	20757588	R	II		IGR	opensea	IGR-opensea		rs113803067;rs74376772;rs563532021;rs531156606;rs552433124	35;31;14;2;1
cg17606327	0.91848	0.877468	0.747965	0.727815	0.897974	0.73789	-0.160084	16	34987165	F	II	FLJ26245	Body	opensea	Body-opensea		rs181591680;rs544176423;rs114808757;rs184659132;rs542003942	0;1;26;32;49
cg06882249	0.927697	0.915377	0.750886	0.773494	0.921537	0.76219	-0.159347	16	880206	R	II		IGR	opensea	IGR-opensea		rs570545673;rs546741529;rs549823707;rs571492504;rs140368001	48;47;37;36;9
cg03196151	0.924338	0.888773	0.764804	0.732317	0.906555	0.748561	-0.157995	16	34206688	R	II		IGR	shore	IGR-shore	chr16:34208200-34209248	rs548946397;rs185154323	49;2
cg23217262	0.935173	0.915367	0.774268	0.76029	0.92527	0.767279	-0.157991	16	34441917	R	II		IGR	island	IGR-island	chr16:34441786-34442374	rs558154626;rs570082007	48;2
cg24755845	0.938754	0.909381	0.730964	0.812257	0.924068	0.77161	-0.152457	16	7395618	R	II	RBFOX1	Body	opensea	Body-opensea		rs548703502	13
cg23740854	0.937649	0.900472	0.768759	0.770671	0.919061	0.769715	-0.149346	16	34214263	F	II		IGR	opensea	IGR-opensea
cg07215504	0.113722	0.263652	0.024029	0.0565682	0.188687	0.0402986	-0.148388	16	88497007	F	I	ZNF469	1stExon	island	1stExon-island	chr16:88496201-88497763	rs572206377;rs9924504	7;24
cg03415617	0.974701	0.929036	0.819686	0.802628	0.951868	0.811157	-0.140711	16	34726856	F	I		IGR	opensea	IGR-opensea		rs140885913;rs548205308	34;46
cg00099017	0.946933	0.905393	0.78035	0.793805	0.926163	0.787078	-0.139086	16	7258022	R	II	A2BP1	Body	opensea	Body-opensea		rs11864248;rs146717797;rs73547532;rs553647828;rs578208485	50;47;34;33;30
cg07893512	0.140746	0.197957	0.0358664	0.0328968	0.169351	0.0343816	-0.134969	16	214776	R	I	HBM	TSS1500	island	TSS1500-island	chr16:214343-216720
cg07646362	0.948184	0.932888	0.80948	0.806984	0.940536	0.808232	-0.132304	16	34208469	R	I		IGR	island	IGR-island	chr16:34208200-34209248	rs62059464	36
cg15055149	0.939742	0.909229	0.791806	0.803075	0.924485	0.79744	-0.127045	16	34208209	R	II		IGR	island	IGR-island	chr16:34208200-34209248
cg24707346	0.057091	0.0595503	0.184084	0.140089	0.0583206	0.162087	0.103766	16	31044169	R	II	STX4	TSS1500	shore	TSS1500-shore	chr16:31044353-31045495	rs535309716;rs116846524	33;32
cg07921777	0.0628019	0.0622736	0.189598	0.151474	0.0625378	0.170536	0.107998	16	67062970	R	I	CBFB	TSS200	island	TSS200-island	chr16:67062613-67064012
cg10292855	0.0720237	0.0592664	0.206385	0.157438	0.0656451	0.181912	0.116267	16	8807018	F	II	ABAT	5'UTR	opensea	5'UTR-opensea		rs563134801;rs190856586;rs182607839;rs538757745;rs74008009	1;12;26;37;50
cg26734696	0.0436661	0.0116598	0.193069	0.133456	0.0276629	0.163263	0.1356	16	25703830	F	I	HS3ST4	1stExon	island	1stExon-island	chr16:25702955-25704631
cg03312856	0.76136	0.829921	0.949853	0.929963	0.795641	0.939908	0.144267	16	84219629	F	II	TAF1C	5'UTR	shore	5'UTR-shore	chr16:84220196-84220779	rs530420655;rs4150119;rs3826142	12;19;33
cg24862668	0.0419599	0.0241129	0.233708	0.12127	0.0330364	0.177489	0.144452	16	25703160	R	II	HS3ST4	TSS200	island	TSS200-island	chr16:25702955-25704631	rs71158962	24
cg01215511	0.071288	0.0871428	0.300212	0.262052	0.0792154	0.281132	0.201917	16	2975552	R	II	FLYWCH1	5'UTR	opensea	5'UTR-opensea		rs553777290	40
cg23312505	0.63534	0.647729	0.826961	0.86881	0.641535	0.847886	0.206351	16	75095700	R	II	ZNRF1	Body	opensea	Body-opensea		rs528300897;rs182663669;rs571788091;rs377302504;rs6564201;rs116725831;rs536999029	39;30;25;14;7;6;2
cg05037662	0.15411	0.0738312	0.358347	0.305682	0.113971	0.332015	0.218044	16	25704296	F	II	HS3ST4	1stExon	island	1stExon-island	chr16:25702955-25704631	rs146022178	14
cg00231389	0.115716	0.0720831	0.327133	0.30114	0.0938996	0.314136	0.220237	16	8806753	F	II	ABAT	5'UTR	opensea	5'UTR-opensea		rs534209328;rs558960192;rs531396987;rs538295740	18;25;47;51
cg09201525	0.631019	0.810878	0.960999	0.955046	0.720948	0.958023	0.237074	16	111871	R	I	RHBDF1	Body	island	Body-island	chr16:110995-113162
cg01881182	0.102804	0.12006	0.330242	0.378118	0.111432	0.35418	0.242748	16	8806531	R	II	ABAT	5'UTR	opensea	5'UTR-opensea
cg26559606	0.613575	0.604715	0.859926	0.848929	0.609145	0.854428	0.245283	16	3414926	R	II		IGR	shore	IGR-shore	chr16:3414964-3415167	rs558006411	12
cg09180702	0.210749	0.212554	0.460951	0.485643	0.211651	0.473297	0.261646	16	633722	F	I	PIGQ	3'UTR	shore	3'UTR-shore	chr16:633867-634143	rs563798371;rs531248463;rs557303492;rs8642	0;10;16;42
cg16586594	0.0774748	0.0488948	0.330587	0.323527	0.0631848	0.327057	0.263872	16	8806569	R	II	ABAT	5'UTR	opensea	5'UTR-opensea		rs550763299	15
cg26778345	0.305931	0.239049	0.550679	0.536831	0.27249	0.543755	0.271265	16	8806586	R	II	ABAT	5'UTR	opensea	5'UTR-opensea		rs550763299	32
cg03666871	0.632387	0.581742	0.917671	0.849774	0.607065	0.883723	0.276658	16	66786913	F	II	DYNC1LI2	TSS1500	shore	TSS1500-shore	chr16:66785040-66785875	rs541246613;rs558309583;rs13335229;rs67210050;rs534215131	5;24;25;32;43
cg05457730	0.425372	0.359572	0.694887	0.647223	0.392472	0.671055	0.278583	16	86795490	R	I		IGR	opensea	IGR-opensea		rs376379792;rs553670225;rs573445061;rs373707933	39;35;22;11
cg07749019	0.377149	0.331452	0.614973	0.668867	0.3543	0.64192	0.28762	16	15839119	F	II	MYH11	Body	opensea	Body-opensea		rs557501979;rs575661417;rs545896897	5;20;31
cg12437481	0.39442	0.377372	0.687791	0.659829	0.385896	0.67381	0.287914	16	420112	R	II	MRPL28	Body	island	Body-island	chr16:419860-420256	rs80158709;rs75038007;rs201751025	35;13;3
cg00953006	0.298762	0.296256	0.61096	0.574622	0.297509	0.592791	0.295282	16	633868	R	II	PIGQ	3'UTR	island	3'UTR-island	chr16:633867-634143	rs8675;rs8909	27;19
cg09496634	0.505636	0.502306	0.849114	0.77404	0.503971	0.811577	0.307605	16	87712353	R	II	JPH3	Body	shelf	Body-shelf	chr16:87714600-87715315	rs184950355;rs148186744;rs141139587;rs150306919;rs529530203	51;40;11;6;1
cg05671758	0.242825	0.20313	0.543647	0.543027	0.222978	0.543337	0.320359	16	634009	F	II	PIGQ	3'UTR	island	3'UTR-island	chr16:633867-634143
cg23377942	0.459397	0.424251	0.781117	0.743782	0.441824	0.76245	0.320626	16	79042805	R	II	WWOX	Body	opensea	Body-opensea		rs565506211;rs889745;rs554486809;rs10537998;rs186604440	35;33;29;19;2
cg02660885	0.455542	0.443756	0.791238	0.754315	0.449649	0.772776	0.323128	16	937289	R	II	LMF1	Body	opensea	Body-opensea
cg05593020	0.499565	0.453099	0.84789	0.752583	0.476332	0.800236	0.323905	16	11034714	F	II	DEXI	3'UTR	shore	3'UTR-shore	chr16:11035496-11036696	rs543811286;rs76045352	6;14
cg08641445	0.459202	0.484569	0.831061	0.77868	0.471886	0.80487	0.332984	16	1080637	F	II		IGR	island	IGR-island	chr16:1080267-1080732	rs376931577;rs191318362;rs145881089	9;10;39
cg26861333	0.236763	0.165108	0.601523	0.495701	0.200935	0.548612	0.347677	16	52631882	F	II	CASC16	Body	opensea	Body-opensea		rs77050735;rs139215318;rs149957002	12;22;48
cg17816252	0.468713	0.460395	0.857775	0.788344	0.464554	0.823059	0.358506	16	47757721	R	II		IGR	opensea	IGR-opensea
cg05194847	0.502545	0.526648	0.888979	0.874801	0.514596	0.88189	0.367293	16	14760526	R	II	BFAR	Body	opensea	Body-opensea		rs80083173;rs182732585;rs56241312	36;5;1
cg00101154	0.175505	0.21492	0.586874	0.545881	0.195212	0.566378	0.371165	16	420108	R	II	MRPL28	Body	island	Body-island	chr16:419860-420256	rs142841857;rs200536779;rs80158709;rs75038007	50;49;31;9
cg02512559	0.546434	0.578237	0.930907	0.940606	0.562335	0.935756	0.373421	16	75414554	F	II	CFDP1	Body	opensea	Body-opensea		rs537144411;rs150127621;rs567863784;rs181595617;rs553692966	0;5;17;39;50
cg08923669	0.110067	0.108804	0.518035	0.475732	0.109436	0.496884	0.387448	16	420230	R	I	MRPL28	5'UTR	island	5'UTR-island	chr16:419860-420256	rs145457133;rs141083967;rs199857010	50;24;12
cg26198495	0.46393	0.252128	0.739576	0.776039	0.358029	0.757808	0.399779	16	53126132	F	II	CHD9	5'UTR	opensea	5'UTR-opensea		rs576543619	26
cg01068714	0.504654	0.483115	0.933296	0.91312	0.493885	0.923208	0.429323	16	87374048	F	II	FBXO31	Body	opensea	Body-opensea		rs576841554	0
cg08296601	0.0479843	0.033415	0.523835	0.515296	0.0406997	0.519566	0.478866	16	420255	R	I	MRPL28	5'UTR	island	5'UTR-island	chr16:419860-420256	rs141083967;rs199857010;rs374869598;rs369286153	49;37;12;6
cg17422692	0.0397501	0.0394482	0.537877	0.517436	0.0395991	0.527657	0.488058	16	420245	R	I	MRPL28	5'UTR	island	5'UTR-island	chr16:419860-420256	rs141083967;rs199857010;rs374869598	39;27;2
cg06103394	0.0588235	0.0689464	0.567	0.555394	0.0638849	0.561197	0.497312	16	3018991	R	II	PAQR4	TSS1500	island	TSS1500-island	chr16:3016646-3020326	rs4786364;rs112775925;rs562967806	40;6;5
cg09091185	0.168655	0.155919	0.733714	0.685185	0.162287	0.709449	0.547162	16	936993	R	I	LMF1	Body	opensea	Body-opensea		rs377639084	5
cg06683487	0.0383477	0.0802724	0.908121	0.872596	0.0593101	0.890359	0.831049	16	936480	F	II	LMF1	Body	opensea	Body-opensea
cg08510234	0.632416	0.757058	0.147386	0.0583384	0.694737	0.102862	-0.591875	17	738869	R	II	NXN	Body	island	Body-island	chr17:738868-739377	rs554766554;rs191009911;rs8066620;rs565234497;rs577162309;rs73289713	49;31;18;6;5;2
cg13583272	0.785369	0.795007	0.28484	0.164539	0.790188	0.224689	-0.565499	17	739376	F	II	NXN	Body	island	Body-island	chr17:738868-739377	rs562922102;rs12602866	11;26
cg14004600	0.819046	0.765073	0.175397	0.3031	0.79206	0.239249	-0.552811	17	74901914	R	II	MGAT5B	Body	opensea	Body-opensea
cg15489593	0.497178	0.515569	0.0204018	0.0201619	0.506373	0.0202818	-0.486092	17	76010131	F	II	TNRC6C	5'UTR	opensea	5'UTR-opensea		rs181071665;rs563730773	23;40
cg04855723	0.744775	0.626024	0.233809	0.222076	0.6854	0.227943	-0.457457	17	21935723	R	II		IGR	shore	IGR-shore	chr17:21934703-21935014	rs541059947	45
cg12609785	0.501652	0.491445	0.0564421	0.0361979	0.496549	0.04632	-0.450229	17	43660871	R	II		IGR	shore	IGR-shore	chr17:43662141-43663807
cg21857867	0.767325	0.590928	0.284649	0.205894	0.679127	0.245272	-0.433855	17	21911418	R	II	FLJ36000	Body	opensea	Body-opensea		rs548110190;rs150388161;rs527820111;rs552249269;rs146482928	49;42;32;26;1
[truncated: 755 more rows]

## Sheet: Table S3
Supplementary Table S3. Gene Ontology analysis of DMPs-associated genes in pYM-iPSCs. g:Profiler results were normalized to the list of genes associated with the CpG probes included in the EPIC-Array Illumina platform. Benjamini-Hochberg FDR <0.05 was selected.
source	term_name	term_id	adjusted_p_value	negative_log10_of_adjusted_p_value	term_size	query_size	intersection_size	effective_domain_size	intersections
GO:MF	cation binding	GO:0043169	0.0005440778897935847	3.26434e+16	4216	844	215	22233	ACVRL1,ADAMDEC1,ADAMTS19,ADAMTS2,ADARB2,ADCY9,AGAP1,ASAP2,ATF2,BCL11A,CACNA2D4,CAPN1,CDH4,CDK15,CLSTN2,COL18A1,COL5A1,CPA5,CPNE4,CPZ,CRNN,CYP2E1,CYP4F11,DLL1,DTD1,DTNA,DYRK2,ERAP1,ESRRB,EXOG,FLG,FLG2,FOLH1,FREM2,FXN,FYN,GALNT7,GBE1,GNAO1,GPHN,HBM,HIVEP3,HPDL,HTR1A,IDO1,JAK2,KDM5A,KLF11,KLF12,LARGE,LHX8,LOXL1,MAP3K1,MGAT5B,MME,NAPRT,NDUFS1,NEK11,NRP1,NRXN1,NUDT13,OBSCN,PCDHGA2,PCGF3,PDE5A,PDXK,PEG…
GO:MF	metal ion binding	GO:0046872	0.000730755608380395	3.13623e+15	4132	844	210	22233	ACVRL1,ADAMDEC1,ADAMTS19,ADAMTS2,ADARB2,ADCY9,AGAP1,ASAP2,ATF2,BCL11A,CACNA2D4,CAPN1,CDH4,CDK15,CLSTN2,COL18A1,COL5A1,CPA5,CPNE4,CPZ,CRNN,CYP2E1,CYP4F11,DLL1,DTD1,DTNA,DYRK2,ERAP1,ESRRB,EXOG,FLG,FLG2,FOLH1,FREM2,FXN,FYN,GALNT7,GNAO1,GPHN,HBM,HIVEP3,HPDL,IDO1,JAK2,KDM5A,KLF11,KLF12,LARGE,LHX8,LOXL1,MAP3K1,MGAT5B,MME,NAPRT,NDUFS1,NEK11,NRP1,NRXN1,NUDT13,OBSCN,PCDHGA2,PCGF3,PDE5A,PDXK,PEG3,PITRM1,PI…
GO:MF	ion binding	GO:0043167	0.0009620094188169709	3.01682e+16	5836	844	279	22233	ABCC11,ABCG1,ACSBG2,ACVRL1,ADAMDEC1,ADAMTS19,ADAMTS2,ADARB2,ADCY9,AGAP1,ALPK3,ASAP2,ATF2,BCL11A,CACNA2D4,CAPN1,CDH4,CDK15,CHD6,CLSTN2,COL18A1,COL5A1,CPA5,CPNE4,CPZ,CRNN,CYP2E1,CYP4F11,DDC,DLL1,DNAH5,DTD1,DTNA,DYRK2,ENTPD4,ERAP1,ESRRB,EXOG,FLG,FLG2,FOLH1,FREM2,FXN,FYN,GALNT7,GBE1,GNAO1,GPHN,GRIN2D,GSK3A,GSTM1,HBM,HIVEP3,HPDL,HTR1A,IDO1,JAK2,KATNAL1,KDM5A,KLF11,KLF12,LANCL2,LARGE,LHX8,LOXL1,MAP3K1,…
GO:MF	transmembrane signaling receptor activity	GO:0004888	0.0024658384729163963	2.60804e+15	1216	844	76	22233	ACVRL1,ADGRD1,CHRNE,GABBR1,GABRG3,GNRHR,GPR25,GPRC6A,GRIN2D,GRM4,HLA-DQB2,HLA-DRB1,HTR1A,IL18RAP,IL1R2,IL23R,KIR2DL4,LILRA1,LILRA2,LILRB4,MET,NRP1,NRXN1,OR10T2,OR11G2,OR1B1,OR1L1,OR1L3,OR1L4,OR1L8,OR1N1,OR2Z1,OR4A15,OR4A16,OR4B1,OR4C12,OR4C15,OR4C16,OR4C6,OR4K1,OR4K13,OR4K17,OR4K2,OR4L1,OR4N4,OR4P4,OR4S2,OR5D14,OR5D16,OR5D18,OR5L1,OR7D4,PTCH2,PTPN6,PTPRT,PTPRU,ROR1,ROR2,TMEM63C,ALK,EPHB4,GABBR2,G…
GO:MF	signaling receptor activity	GO:0038023	0.005484844705915727	2.26084e+15	1424	844	84	22233	ACVRL1,ADGRD1,CHRNE,ESRRB,GABBR1,GABRG3,GNRHR,GPR25,GPRC6A,GRIN2D,GRM4,HLA-DQB2,HLA-DRB1,HTR1A,IL18RAP,IL1R2,IL23R,KIR2DL4,LILRA1,LILRA2,LILRB4,MET,NRP1,NRXN1,OR10T2,OR11G2,OR1B1,OR1L1,OR1L3,OR1L4,OR1L8,OR1N1,OR2Z1,OR4A15,OR4A16,OR4B1,OR4C12,OR4C15,OR4C16,OR4C6,OR4K1,OR4K13,OR4K17,OR4K2,OR4L1,OR4N4,OR4P4,OR4S2,OR5D14,OR5D16,OR5D18,OR5L1,OR7D4,PAQR6,PTCH2,PTPN6,PTPRT,PTPRU,ROBO4,ROR1,ROR2,TMEM63C,…
GO:MF	molecular transducer activity	GO:0060089	0.005484844705915727	2.26084e+15	1424	844	84	22233	ACVRL1,ADGRD1,CHRNE,ESRRB,GABBR1,GABRG3,GNRHR,GPR25,GPRC6A,GRIN2D,GRM4,HLA-DQB2,HLA-DRB1,HTR1A,IL18RAP,IL1R2,IL23R,KIR2DL4,LILRA1,LILRA2,LILRB4,MET,NRP1,NRXN1,OR10T2,OR11G2,OR1B1,OR1L1,OR1L3,OR1L4,OR1L8,OR1N1,OR2Z1,OR4A15,OR4A16,OR4B1,OR4C12,OR4C15,OR4C16,OR4C6,OR4K1,OR4K13,OR4K17,OR4K2,OR4L1,OR4N4,OR4P4,OR4S2,OR5D14,OR5D16,OR5D18,OR5L1,OR7D4,PAQR6,PTCH2,PTPN6,PTPRT,PTPRU,ROBO4,ROR1,ROR2,TMEM63C,…
GO:MF	olfactory receptor activity	GO:0004984	0.009638306926243944	2.016e+15	367	844	30	22233	OR10T2,OR11G2,OR1B1,OR1L1,OR1L3,OR1L4,OR1L8,OR1N1,OR2Z1,OR4A15,OR4A16,OR4B1,OR4C12,OR4C15,OR4C16,OR4C6,OR4K1,OR4K13,OR4K17,OR4K2,OR4L1,OR4N4,OR4P4,OR4S2,OR5D14,OR5D16,OR5D18,OR5L1,OR7D4,OR6T1
GO:MF	ionotropic glutamate receptor binding	GO:0035255	0.020140890698191808	1.69592e+16	23	844	6	22233	CACNG2,SHANK2,SHISA6,SHISA7,GNAS,NSG1
GO:MF	glutamate receptor binding	GO:0035254	0.02379306785437123	1.62355e+15	44	844	8	22233	CACNG2,FYN,SHANK2,SHISA6,SHISA7,GNAS,GRIA1,NSG1
GO:MF	transmembrane receptor protein phosphatase activity	GO:0019198	0.03057853250230721	1.51458e+15	17	844	5	22233	PTPN6,PTPRT,PTPRU,PTPRG,PTPRN2
GO:MF	transmembrane receptor protein tyrosine phosphatase activity	GO:0005001	0.03057853250230721	1.51458e+15	17	844	5	22233	PTPN6,PTPRT,PTPRU,PTPRG,PTPRN2
GO:MF	acetylcholine receptor binding	GO:0033130	0.04464594247577814	1.35022e+16	11	844	4	22233	JAK2,NRXN1,LYNX1,LYPD1
GO:MF	antigen binding	GO:0003823	0.04464594247577814	1.35022e+16	50	844	8	22233	HLA-B,HLA-C,HLA-DQB2,HLA-DRB1,LILRA1,LILRA2,SPON2,HLA-A
GO:BP	cell adhesion	GO:0007155	0.0000017925958087808302	5.74652e+15	1465	844	103	22233	ACVRL1,ADAMDEC1,BAIAP2L1,CD9,CDH4,CLSTN2,CNTNAP3,COL18A1,COL5A1,COL6A6,CRNN,CTNNA1,DEFB118,DLL1,DNAJB6,DSCAM,DUSP22,FLG2,FREM2,FYN,HLA-DQB2,HLA-DRB1,ICAM5,IDO1,IL23R,ITGB6,JAK2,KLC1,LAMA3,LILRB4,LYPD3,MAPK14,MDGA1,MPZL3,MYF5,NODAL,NRP1,NRXN1,OBSCN,OPCML,PARD3,PCDHGA2,PDE5A,PIEZO1,PIK3R6,PSEN1,PTPN6,PTPRT,PTPRU,RADIL,ROBO4,SART1,SDK1,SIGLEC5,SPON2,TJP3,TNXB,UMOD,UNC13D,VAV1,ANK3,ARHGEF7,ATP1B2,CBF…
GO:BP	multicellular organismal process	GO:0032501	0.0000028167071120549344	5.55026e+15	7321	844	359	22233	ABCG1,ACSBG2,ACVRL1,ADAMTS2,ADCY9,AKAP12,ALPK3,ARRB1,ATF2,ATF6,ATXN1L,BCL11A,BRD2,C3ORF39,CACNA2D4,CACNG2,CAMTA1,CAPN1,CASP9,CATSPERB,CBX2,CD9,CDH4,CDYL,CHRNE,CHST11,CLNK,CLSTN2,COL18A1,COL5A1,COX6B1,CTNNA1,CYP4F11,DCDC2,DEFB118,DES,DLGAP4,DLL1,DNAAF1,DNAH5,DNAI2,DNAJB6,DSCAM,DTNA,DUSP22,EPAS1,ERAP1,ESRRB,FARP1,FREM2,FXN,FYN,GABBR1,GABRG3,GNAO1,GNRHR,GPATCH3,GRIN2D,GSK3A,HEMGN,HEY2,HLA-B,HLA-DQB2…
GO:BP	anatomical structure development	GO:0048856	0.00009374516713811493	402805111228664	5629	844	280	22233	ACTL8,ACVRL1,ADAMTS2,ADCY9,ALPK3,ATF2,ATF6,ATXN1L,BCL11A,BRD2,C1ORF68,C3ORF39,CAPN1,CASP9,CBX2,CCDC88C,CD9,CDH4,CDYL,CHST11,CLSTN2,COL18A1,COL5A1,COX6B1,CTNNA1,DCDC2,DES,DLL1,DNAAF1,DNAH5,DNAI2,DNAJB6,DSCAM,EHF,EID2B,EPAS1,ERAP1,ESRRB,FARP1,FLG,FLG2,FREM2,FXN,FYN,GRIN2D,GSK3A,HEY2,HIVEP3,HLA-B,HLA-DQB2,HLA-DRB1,ICAM5,IDO1,IGF2BP2,IGSF10,IL23R,INPP5F,INSIG1,IQCE,IRX2,ITGB6,JAK2,KIAA0319,KLHL6,KNDC…
GO:BP	trans-synaptic signaling	GO:0099537	0.00012213734834939534	3.91315e+15	742	844	58	22233	AKAP12,CACNG2,CHRNE,CLSTN2,DLG2,DLGAP4,DTNA,FARP1,FYN,GABBR1,GABRG3,GRIN2D,GRM4,GSK3A,HTR1A,JAK2,LARGE,MAPT,MME,NAPB,NRXN1,PRKAR1B,PSEN1,ROR2,SHANK2,SHISA6,SHISA7,TH,TRIO,ABAT,ABR,CADPS,DAG1,GABBR2,GRIA1,GRM1,IL1RAP,JPH3,LYPD1,NRG3,NSG1,OTOF,PAFAH1B1,PCDHB4,PINK1,PREPL,PRKCE,PTPRN2,RASGRF2,RIMBP2,RPH3AL,RPS6KA2,SLITRK5,STAU2,STX4,SYNE1,TSHZ3,WNT5A
GO:BP	synaptic signaling	GO:0099536	0.00014148481521343188	3.84929e+15	766	844	59	22233	AKAP12,CACNG2,CHRNE,CLSTN2,DLG2,DLGAP4,DTNA,FARP1,FYN,GABBR1,GABRG3,GRIN2D,GRM4,GSK3A,HTR1A,JAK2,LARGE,MAPT,MME,NAPB,NRXN1,PRKAR1B,PSEN1,ROR2,SHANK2,SHISA6,SHISA7,TH,TRIO,ABAT,ABR,AGRN,CADPS,DAG1,GABBR2,GRIA1,GRM1,IL1RAP,JPH3,LYPD1,NRG3,NSG1,OTOF,PAFAH1B1,PCDHB4,PINK1,PREPL,PRKCE,PTPRN2,RASGRF2,RIMBP2,RPH3AL,RPS6KA2,SLITRK5,STAU2,STX4,SYNE1,TSHZ3,WNT5A
GO:BP	anterograde trans-synaptic signaling	GO:0098916	0.0003283768110129317	3.48363e+16	736	844	56	22233	AKAP12,CACNG2,CHRNE,CLSTN2,DLG2,DLGAP4,DTNA,FYN,GABBR1,GABRG3,GRIN2D,GRM4,GSK3A,HTR1A,JAK2,LARGE,MAPT,MME,NAPB,NRXN1,PRKAR1B,PSEN1,ROR2,SHANK2,SHISA6,SHISA7,TH,TRIO,ABAT,ABR,CADPS,DAG1,GABBR2,GRIA1,GRM1,JPH3,LYPD1,NRG3,NSG1,OTOF,PAFAH1B1,PCDHB4,PINK1,PREPL,PRKCE,PTPRN2,RASGRF2,RIMBP2,RPH3AL,RPS6KA2,SLITRK5,STAU2,STX4,SYNE1,TSHZ3,WNT5A
GO:BP	developmental process	GO:0032502	0.0003283768110129317	3.48363e+16	6124	844	296	22233	ABCG1,ACSBG2,ACTL8,ACVRL1,ADAMTS2,ADCY9,ALPK3,ATF2,ATF6,ATXN1L,BCL11A,BRD2,C1ORF68,C3ORF39,CAPN1,CASP9,CATSPERB,CBX2,CCDC88C,CD9,CDH4,CDYL,CHST11,CLSTN2,COL18A1,COL5A1,COX6B1,CTNNA1,DCDC2,DEFB118,DES,DLL1,DNAAF1,DNAH5,DNAI2,DNAJB6,DSCAM,EHF,EID2B,EPAS1,ERAP1,ESRRB,FARP1,FLG,FLG2,FREM2,FXN,FYN,GABBR1,GRIN2D,GSK3A,HEMGN,HEY2,HIVEP3,HLA-B,HLA-DQB2,HLA-DRB1,HPS4,ICAM5,IDO1,IGF2BP2,IGSF10,IL23R,INPP5F…
GO:BP	chemical synaptic transmission	GO:0007268	0.0003283768110129317	3.48363e+16	736	844	56	22233	AKAP12,CACNG2,CHRNE,CLSTN2,DLG2,DLGAP4,DTNA,FYN,GABBR1,GABRG3,GRIN2D,GRM4,GSK3A,HTR1A,JAK2,LARGE,MAPT,MME,NAPB,NRXN1,PRKAR1B,PSEN1,ROR2,SHANK2,SHISA6,SHISA7,TH,TRIO,ABAT,ABR,CADPS,DAG1,GABBR2,GRIA1,GRM1,JPH3,LYPD1,NRG3,NSG1,OTOF,PAFAH1B1,PCDHB4,PINK1,PREPL,PRKCE,PTPRN2,RASGRF2,RIMBP2,RPH3AL,RPS6KA2,SLITRK5,STAU2,STX4,SYNE1,TSHZ3,WNT5A
GO:BP	signal transduction	GO:0007165	0.0006410461607665598	3.19311e+15	5637	844	274	22233	ACVRL1,ADCY9,ADGRD1,AKAP12,ARHGAP28,ARHGEF3,ARRB1,ATF2,ATF6,CACNG2,CAMTA1,CAPN1,CASP9,CCDC88C,CEACAM7,CHRNE,CHST11,CLNK,CORO2A,CPZ,CTNNA1,DCDC2,DEFB118,DEPTOR,DLGAP4,DLL1,DSCAM,DTHD1,DTNA,DUSP22,DYRK2,ELMO1,EPAS1,ESRRB,FAM83F,FNIP2,FXN,FYN,GABBR1,GABRG3,GNAO1,GNG2,GNRHR,GPATCH3,GPR25,GPRC6A,GRIN2D,GRM4,GSK3A,HEY2,HLA-DRB1,HTR1A,IL18RAP,IL1R2,IL23R,INPP5F,INSIG1,INSL6,INTS7,IQSEC3,ITGB6,JAK2,JRK,K…
GO:BP	nervous system process	GO:0050877	0.0007024051769038433	3.15341e+16	1433	844	90	22233	ARRB1,ATF6,ATXN1L,CACNA2D4,CACNG2,CAMTA1,CHRNE,CLSTN2,COL18A1,DCDC2,DLGAP4,EPAS1,FXN,FYN,GABRG3,GRIN2D,GSK3A,LARGE,LHX8,MAPT,MME,NDRG4,NRXN1,OR10T2,OR11G2,OR1B1,OR1L1,OR1L3,OR1L4,OR1L8,OR1N1,OR2Z1,OR4A15,OR4A16,OR4B1,OR4C12,OR4C15,OR4C16,OR4C6,OR4K1,OR4K13,OR4K17,OR4K2,OR4L1,OR4N4,OR4P4,OR4S2,OR5D14,OR5D16,OR5D18,OR5L1,OR7D4,PARD3,PLEC,PRKAR1B,PSEN1,RBFOX1,ROR1,SHANK2,SHISA6,SHISA7,SLC24A4,TANC1,…
GO:BP	signaling	GO:0023052	0.0007656504428206697	3.11597e+16	6098	844	292	22233	ACVRL1,ADCY9,ADGRD1,AKAP12,ARHGAP28,ARHGEF3,ARRB1,ATF2,ATF6,CACNG2,CAMTA1,CAPN1,CASP9,CCDC88C,CEACAM7,CHRNE,CHST11,CLNK,CLSTN2,CORO2A,CPZ,CTNNA1,DCDC2,DEFB118,DEPTOR,DLG2,DLGAP4,DLL1,DSCAM,DTHD1,DTNA,DUSP22,DYRK2,ELMO1,EPAS1,ESRRB,FAM83F,FARP1,FNIP2,FXN,FYN,GABBR1,GABRG3,GNAO1,GNG2,GNRHR,GPATCH3,GPR25,GPRC6A,GRIN2D,GRM4,GSK3A,HEY2,HLA-DRB1,HTR1A,IL18RAP,IL1R2,IL23R,INPP5F,INSIG1,INSL6,INTS7,IQSEC…
GO:BP	aromatic compound biosynthetic process	GO:0019438	0.0009411267435154079	3.02635e+16	3858	844	198	22233	ACSBG2,ACVRL1,ADCY9,AHRR,ARRB1,ATF2,ATF6,ATXN1L,BANP,BCL11A,BRD2,C9ORF64,CAMTA1,CBX2,CDK15,CDYL,CHCHD2,CHD6,CRNN,DDC,DLL1,DNAJB6,DUSP22,DUXA,EHF,EID2B,EPAS1,ESRRB,FANK1,FNIP2,FXN,GCFC2,GPATCH3,GSK3A,HEY2,HIVEP3,HLA-DRB1,IDO1,IL18RAP,INTS7,IRX2,ISX,IWS1,JAK2,KDM5A,KLF11,KLF12,KRBA1,LANCL2,LHX8,LILRB4,MAFK,MAPK14,MAPK8IP1,MBD3L1,MCPH1,MED6,MET,MLF2,MYF5,NAPRT,NDUFA2,NDUFC1,NDUFS1,NDUFS4,NHLH2,NODAL…
GO:BP	cell communication	GO:0007154	0.0009411267435154079	3.02635e+16	6194	844	295	22233	ACVRL1,ADCY9,ADGRD1,AKAP12,ARHGAP28,ARHGEF3,ARRB1,ATF2,ATF6,CACNG2,CAMTA1,CAPN1,CASP9,CCDC88C,CEACAM7,CHRNE,CHST11,CLNK,CLSTN2,CORO2A,CPZ,CTNNA1,DCDC2,DEFB118,DEPTOR,DLG2,DLGAP4,DLL1,DSCAM,DTHD1,DTNA,DUSP22,DYRK2,ELMO1,EPAS1,ESRRB,FAM83F,FARP1,FNIP2,FREM2,FXN,FYN,GABBR1,GABRG3,GNAO1,GNG2,GNRHR,GPATCH3,GPR25,GPRC6A,GRIN2D,GRM4,GSK3A,HEY2,HLA-DRB1,HTR1A,IL18RAP,IL1R2,IL23R,INPP5F,INSIG1,INSL6,INTS7…
GO:BP	organic cyclic compound biosynthetic process	GO:1901362	0.0012948235964692339	2.88779e+16	3999	844	203	22233	ABCG1,ACSBG2,ACVRL1,ADCY9,AHRR,ARRB1,ATF2,ATF6,ATXN1L,BANP,BCL11A,BRD2,C9ORF64,CAMTA1,CBX2,CDK15,CDYL,CHCHD2,CHD6,CRNN,DDC,DLL1,DNAJB6,DUSP22,DUXA,EHF,EID2B,EPAS1,ESRRB,FANK1,FNIP2,FXN,GCFC2,GPATCH3,GPHN,GSK3A,HEY2,HIVEP3,HLA-DRB1,IDO1,IL18RAP,INSIG1,INTS7,IRX2,ISX,IWS1,JAK2,KDM5A,KLF11,KLF12,KRBA1,LANCL2,LHX8,LILRB4,MAFK,MAPK14,MAPK8IP1,MBD3L1,MCPH1,MED6,MET,MLF2,MYF5,NAPRT,NDUFA2,NDUFC1,NDUFS1,…
GO:BP	heterocycle biosynthetic process	GO:0018130	0.001470217840882672	283261831145318	3845	844	196	22233	ACSBG2,ACVRL1,ADCY9,AHRR,ARRB1,ATF2,ATF6,ATXN1L,BANP,BCL11A,BRD2,C9ORF64,CAMTA1,CBX2,CDK15,CDYL,CHCHD2,CHD6,CRNN,DDC,DLL1,DNAJB6,DUSP22,DUXA,EHF,EID2B,EPAS1,ESRRB,FANK1,FNIP2,FXN,GCFC2,GPATCH3,GPHN,GSK3A,HEY2,HIVEP3,HLA-DRB1,IDO1,IL18RAP,INTS7,IRX2,ISX,IWS1,JAK2,KDM5A,KLF11,KLF12,KRBA1,LANCL2,LHX8,LILRB4,MAFK,MAPK14,MAPK8IP1,MBD3L1,MCPH1,MED6,MET,MLF2,MYF5,NAPRT,NDUFA2,NDUFC1,NDUFS1,NDUFS4,NHLH2,…
GO:BP	multicellular organism development	GO:0007275	0.001585839747424896	2.79974e+16	4450	844	221	22233	ACVRL1,ADAMTS2,ADCY9,ALPK3,ATF2,ATF6,ATXN1L,BCL11A,BRD2,C3ORF39,CASP9,CBX2,CD9,CDH4,CHST11,CLSTN2,COL18A1,COL5A1,COX6B1,CTNNA1,DCDC2,DLL1,DNAAF1,DNAH5,DNAI2,DNAJB6,DSCAM,EPAS1,ERAP1,FARP1,FREM2,FXN,FYN,GRIN2D,GSK3A,HEY2,HLA-B,HLA-DRB1,ICAM5,IDO1,IGF2BP2,IGSF10,IL23R,INPP5F,INSIG1,IQCE,IRX2,ITGB6,JAK2,KIAA0319,KNDC1,LAMA3,LARGE,LHX8,LILRB4,LOXL1,LRRC27,MAPK14,MAPT,MCPH1,MDGA1,MET,MME,MYF5,MYH15,MY…
GO:BP	nervous system development	GO:0007399	0.001585839747424896	2.79974e+16	2436	844	134	22233	ATF2,ATXN1L,BCL11A,BRD2,C3ORF39,CD9,CDH4,CLSTN2,COX6B1,CTNNA1,DCDC2,DLL1,DNAH5,DSCAM,FARP1,FYN,GRIN2D,GSK3A,HEY2,ICAM5,IGF2BP2,IGSF10,INPP5F,IRX2,JAK2,KIAA0319,KNDC1,LARGE,LHX8,MAPT,MCPH1,MDGA1,MET,MME,MYO16,NDRG4,NDUFS4,NGEF,NHLH2,NODAL,NRP1,NRXN1,OBSCN,OPCML,PARD3,PCDHGA2,PLEC,PROX2,PSEN1,RBFOX1,RFX4,ROBO4,ROR1,ROR2,SDK1,SEMA6D,SHANK2,SIM2,SLC24A4,SLC6A17,SMURF1,ST8SIA4,TH,TIFAB,TNXB,TRAK1,TRIO…
GO:BP	DNA-templated transcription	GO:0006351	0.001585839747424896	2.79974e+16	3368	844	175	22233	ACVRL1,AHRR,ARRB1,ATF2,ATF6,ATXN1L,BANP,BCL11A,BRD2,CAMTA1,CBX2,CDK15,CDYL,CHCHD2,CHD6,CRNN,DLL1,DNAJB6,DUSP22,DUXA,EHF,EID2B,EPAS1,ESRRB,FANK1,FNIP2,GCFC2,GPATCH3,GSK3A,HEY2,HIVEP3,HLA-DRB1,IL18RAP,INTS7,IRX2,ISX,IWS1,JAK2,KDM5A,KLF11,KLF12,KRBA1,LANCL2,LHX8,LILRB4,MAFK,MAPK14,MAPK8IP1,MBD3L1,MCPH1,MED6,MET,MLF2,MYF5,NHLH2,NODAL,PCGF3,PEG3,PROX2,PSEN1,RAI1,RFPL2,RFX4,RIPK4,RNF187,ROR1,RPTOR,SIM2…
GO:BP	response to stimulus	GO:0050896	0.001585839747424896	2.79974e+16	8312	844	377	22233	ABCG1,ACVRL1,ADAMDEC1,ADCY9,ADGRD1,AKAP12,ARHGAP28,ARHGEF3,ARRB1,ATF2,ATF6,BCL11A,CACNA2D4,CACNG2,CAMTA1,CAPN1,CASP9,CCDC88C,CD9,CEACAM7,CHCHD2,CHRNE,CHST11,CLNK,COL18A1,COL5A1,CORO2A,CPNE4,CPZ,CRNN,CTNNA1,CYP2E1,CYP4F11,DCDC2,DDC,DEFB115,DEFB116,DEFB118,DEFB119,DEFB121,DEFB123,DEFB125,DEFB127,DEFB128,DEPTOR,DLG2,DLGAP4,DLL1,DNAJB6,DSCAM,DTHD1,DTNA,DUSP22,DYRK2,ELMO1,EPAS1,ERAP1,ESRRB,FAM83F,FNIP…
GO:BP	RNA biosynthetic process	GO:0032774	0.0017734974383029284	2.75117e+16	3402	844	176	22233	ACVRL1,AHRR,ARRB1,ATF2,ATF6,ATXN1L,BANP,BCL11A,BRD2,CAMTA1,CBX2,CDK15,CDYL,CHCHD2,CHD6,CRNN,DLL1,DNAJB6,DUSP22,DUXA,EHF,EID2B,EPAS1,ESRRB,FANK1,FNIP2,GCFC2,GPATCH3,GSK3A,HEY2,HIVEP3,HLA-DRB1,IL18RAP,INTS7,IRX2,ISX,IWS1,JAK2,KDM5A,KLF11,KLF12,KRBA1,LANCL2,LHX8,LILRB4,MAFK,MAPK14,MAPK8IP1,MBD3L1,MCPH1,MED6,MET,MLF2,MYF5,NHLH2,NODAL,PCGF3,PEG3,PRIM2,PROX2,PSEN1,RAI1,RFPL2,RFX4,RIPK4,RNF187,ROR1,RPTO…
GO:BP	synapse assembly	GO:0007416	0.0017734974383029284	2.75117e+16	199	844	22	22233	CLSTN2,DSCAM,FARP1,ICAM5,LARGE,MAPT,MDGA1,NRXN1,SDK1,SHANK2,AGRN,DBNL,GRIA1,IL1RAP,LRRTM3,NRG3,PCDHB4,RAB17,ROBO2,SLITRK5,STAU2,WNT5A
GO:BP	synapse organization	GO:0050808	0.0017734974383029284	2.75117e+16	480	844	39	22233	CACNG2,CLSTN2,DSCAM,FARP1,FYN,GPHN,ICAM5,LARGE,MAPK14,MAPT,MDGA1,NGEF,NRP1,NRXN1,PSEN1,PTPRT,ROR2,SDK1,SHANK2,SHISA6,SHISA7,STK38L,TANC1,AGRN,ANK3,DAG1,DBNL,GRIA1,IL1RAP,LRRTM3,NRG3,PAFAH1B1,PCDHB4,RAB17,ROBO2,SLITRK5,STAU2,WNT5A,ZNF365
GO:BP	positive regulation of protein kinase C activity	GO:1900020	0.002194692192707353	2.65863e+15	5	844	4	22233	NRXN1,ROR2,CEMIP,WNT5A
GO:BP	regulation of protein kinase C activity	GO:1900019	0.002194692192707353	2.65863e+15	5	844	4	22233	NRXN1,ROR2,CEMIP,WNT5A
GO:BP	nucleobase-containing compound biosynthetic process	GO:0034654	0.0022872520780456234	2.64069e+16	3778	844	191	22233	ACSBG2,ACVRL1,ADCY9,AHRR,ARRB1,ATF2,ATF6,ATXN1L,BANP,BCL11A,BRD2,C9ORF64,CAMTA1,CBX2,CDK15,CDYL,CHCHD2,CHD6,CRNN,DLL1,DNAJB6,DUSP22,DUXA,EHF,EID2B,EPAS1,ESRRB,FANK1,FNIP2,GCFC2,GPATCH3,GSK3A,HEY2,HIVEP3,HLA-DRB1,IDO1,IL18RAP,INTS7,IRX2,ISX,IWS1,JAK2,KDM5A,KLF11,KLF12,KRBA1,LANCL2,LHX8,LILRB4,MAFK,MAPK14,MAPK8IP1,MBD3L1,MCPH1,MED6,MET,MLF2,MYF5,NAPRT,NDUFA2,NDUFC1,NDUFS1,NDUFS4,NHLH2,NODAL,PCGF3,P…
GO:BP	cell-cell adhesion	GO:0098609	0.0035036225746055724	2.45548e+16	919	844	61	22233	BAIAP2L1,CD9,CDH4,CLSTN2,CRNN,CTNNA1,DNAJB6,DSCAM,DUSP22,FYN,HLA-DQB2,HLA-DRB1,ICAM5,IDO1,IL23R,JAK2,LAMA3,LILRB4,MAPK14,MDGA1,NODAL,NRXN1,PCDHGA2,PDE5A,PIEZO1,PIK3R6,PSEN1,PTPN6,PTPRT,PTPRU,ROBO4,SART1,SDK1,TJP3,TNXB,UMOD,VAV1,ANK3,ATP1B2,CBFB,CYP1B1,GNAS,HLA-A,IL1RAP,ITGA8,ITGB2,NLRP3,PCDHA11,PCDHA2,PCDHA4,PCDHA6,PCDHA7,PCDHA8,PCDHB4,PCDHGA7,PRKCQ,ROBO2,SCARF2,UBASH3B,UNC5D,WNT5A
GO:BP	cell junction organization	GO:0034330	0.0038051555863347296	2.41963e+15	745	844	52	22233	ACVRL1,CACNG2,CD9,CDH4,CLSTN2,CTNNA1,DSCAM,DUSP22,FARP1,FYN,GPHN,ICAM5,LAMA3,LARGE,MAPK14,MAPT,MDGA1,NGEF,NRP1,NRXN1,PARD3,PLEC,PSEN1,PTPRT,ROR2,SDK1,SHANK2,SHISA6,SHISA7,STK38L,TANC1,TJP3,AGRN,ANK3,ARHGEF7,DAG1,DBNL,GRIA1,IL1RAP,LRRTM3,MACF1,MARVELD2,MYO1C,NRG3,PAFAH1B1,PCDHB4,RAB17,ROBO2,SLITRK5,STAU2,WNT5A,ZNF365
GO:BP	generation of neurons	GO:0048699	0.004267239876323644	2.36985e+15	1445	844	86	22233	BCL11A,C3ORF39,CDH4,CTNNA1,DCDC2,DLL1,DSCAM,FARP1,FYN,GSK3A,HEY2,IGSF10,INPP5F,IRX2,JAK2,KIAA0319,KNDC1,LARGE,LHX8,MAPT,MDGA1,MET,MYO16,NDRG4,NGEF,NHLH2,NRP1,NRXN1,OBSCN,OPCML,PARD3,PSEN1,ROBO4,ROR1,ROR2,SDK1,SEMA6D,SMURF1,TH,TNXB,TRAK1,TRIO,UNCX,WNT3,ACAP3,AGRN,ALK,ANK3,ATP1B2,CDK6,DAG1,DBNL,DZANK1,FOXG1,GDF7,HDGFRP3,HMG20B,IL15RA,INHBA,IRX1,MACF1,NAV1,NCAM1,NDNF,NFIB,NRG3,OMG,PAFAH1B1,PBX1,PBX3…
GO:BP	neuron development	GO:0048666	0.004267239876323644	2.36985e+15	1114	844	70	22233	BCL11A,CDH4,CTNNA1,DCDC2,DSCAM,FARP1,FYN,GSK3A,INPP5F,JAK2,KIAA0319,KNDC1,LHX8,MAPT,MYO16,NDRG4,NGEF,NHLH2,NRP1,NRXN1,OBSCN,OPCML,PARD3,PSEN1,ROBO4,ROR1,ROR2,SDK1,SEMA6D,SMURF1,TH,TNXB,TRAK1,TRIO,WNT3,ACAP3,AGRN,ALK,ANK3,ATP1B2,DAG1,DBNL,DZANK1,FOXG1,GDF7,HDGFRP3,IL15RA,MACF1,NCAM1,NDNF,NFIB,OMG,PAFAH1B1,PBX1,PBX3,PRKCQ,PTPRG,RAB17,ROBO2,RUFY3,SLITRK5,SOD2,STAU2,SYNE1,THRB,UHMK1,UNC5D,USH1G,WNT5A…
GO:BP	regulation of signaling receptor activity	GO:0010469	0.004267239876323644	2.36985e+15	140	844	17	22233	CACNG2,CAPN1,DLGAP4,JAK2,LILRB4,NRP1,NRXN1,PSEN1,SHISA6,SHISA7,SLC24A4,ZFYVE28,LYNX1,MUC4,PDE4D,PINK1,RASGRF2
GO:BP	regulation of trans-synaptic signaling	GO:0099177	0.004267239876323644	2.36985e+15	487	844	38	22233	AKAP12,CACNG2,CLSTN2,DLGAP4,FYN,GABBR1,GRIN2D,GRM4,JAK2,LARGE,MAPT,MME,NRXN1,PRKAR1B,PSEN1,ROR2,SHANK2,SHISA6,SHISA7,TRIO,ABR,DAG1,GRIA1,GRM1,JPH3,NRG3,NSG1,OTOF,PAFAH1B1,PINK1,PREPL,PRKCE,RASGRF2,STAU2,STX4,SYNE1,TSHZ3,WNT5A
GO:BP	modulation of chemical synaptic transmission	GO:0050804	0.004267239876323644	2.36985e+15	486	844	38	22233	AKAP12,CACNG2,CLSTN2,DLGAP4,FYN,GABBR1,GRIN2D,GRM4,JAK2,LARGE,MAPT,MME,NRXN1,PRKAR1B,PSEN1,ROR2,SHANK2,SHISA6,SHISA7,TRIO,ABR,DAG1,GRIA1,GRM1,JPH3,NRG3,NSG1,OTOF,PAFAH1B1,PINK1,PREPL,PRKCE,RASGRF2,STAU2,STX4,SYNE1,TSHZ3,WNT5A
GO:BP	regulation of RNA biosynthetic process	GO:2001141	0.004767397622746762	2.32172e+16	3276	844	167	22233	ACVRL1,AHRR,ARRB1,ATF2,ATF6,ATXN1L,BANP,BCL11A,BRD2,CAMTA1,CBX2,CDK15,CDYL,CHCHD2,CHD6,CRNN,DLL1,DNAJB6,DUSP22,DUXA,EHF,EID2B,EPAS1,ESRRB,FANK1,FNIP2,GCFC2,GPATCH3,GSK3A,HEY2,HIVEP3,HLA-DRB1,IL18RAP,INTS7,IRX2,ISX,JAK2,KDM5A,KLF11,KLF12,KRBA1,LANCL2,LHX8,LILRB4,MAFK,MAPK14,MAPK8IP1,MBD3L1,MCPH1,MED6,MET,MLF2,MYF5,NHLH2,NODAL,PCGF3,PEG3,PRIM2,PROX2,PSEN1,RAI1,RFPL2,RFX4,RIPK4,RNF187,ROR1,RPTOR,SIM…
GO:BP	cell development	GO:0048468	0.004767397622746762	2.32172e+16	2675	844	141	22233	ACTL8,ALPK3,ATF2,ATXN1L,BCL11A,CASP9,CCDC88C,CDH4,CDYL,CHST11,CTNNA1,DCDC2,DLL1,DSCAM,EPAS1,FARP1,FYN,GSK3A,HEY2,HLA-B,HLA-DQB2,HLA-DRB1,IL23R,INPP5F,IRX2,ITGB6,JAK2,KIAA0319,KNDC1,LARGE,LHX8,LILRB4,LRRC27,MAPK14,MAPT,MEI4,MET,MME,MYF5,MYO16,MYOM2,NDRG4,NGEF,NHLH2,NODAL,NRP1,NRXN1,OBSCN,OCA2,OPCML,PARD3,PCGF3,PDE5A,PIK3R6,PIWIL1,PLEC,PROX2,PSEN1,PTPN6,RADIL,ROBO4,ROR1,ROR2,SART1,SDK1,SEMA6D,SLC22…
GO:BP	regulation of DNA-templated transcription	GO:0006355	0.0048312991561779	2.31594e+16	3255	844	166	22233	ACVRL1,AHRR,ARRB1,ATF2,ATF6,ATXN1L,BANP,BCL11A,BRD2,CAMTA1,CBX2,CDK15,CDYL,CHCHD2,CHD6,CRNN,DLL1,DNAJB6,DUSP22,DUXA,EHF,EID2B,EPAS1,ESRRB,FANK1,FNIP2,GCFC2,GPATCH3,GSK3A,HEY2,HIVEP3,HLA-DRB1,IL18RAP,INTS7,IRX2,ISX,JAK2,KDM5A,KLF11,KLF12,KRBA1,LANCL2,LHX8,LILRB4,MAFK,MAPK14,MAPK8IP1,MBD3L1,MCPH1,MED6,MET,MLF2,MYF5,NHLH2,NODAL,PCGF3,PEG3,PROX2,PSEN1,RAI1,RFPL2,RFX4,RIPK4,RNF187,ROR1,RPTOR,SIM2,SMYD…
GO:BP	regulation of neuron projection development	GO:0010975	0.005022448080859017	2.29908e+16	439	844	35	22233	BCL11A,CDH4,DSCAM,FYN,GSK3A,INPP5F,KIAA0319,KNDC1,MAPT,NDRG4,NGEF,NRP1,NRXN1,PSEN1,ROR1,ROR2,SEMA6D,SMURF1,TRAK1,WNT3,ACAP3,ALK,ATP1B2,IL15RA,MACF1,NDNF,PAFAH1B1,PTPRG,RAB17,ROBO2,RUFY3,STAU2,SYNE1,WNT5A,ZNF365
GO:BP	detection of chemical stimulus involved in sensory perception of smell	GO:0050911	0.005118501469244356	2.29086e+15	369	844	31	22233	OR10T2,OR11G2,OR1B1,OR1L1,OR1L3,OR1L4,OR1L8,OR1N1,OR2Z1,OR4A15,OR4A16,OR4B1,OR4C12,OR4C15,OR4C16,OR4C6,OR4K1,OR4K13,OR4K17,OR4K2,OR4L1,OR4N4,OR4P4,OR4S2,OR5D14,OR5D16,OR5D18,OR5L1,OR7D4,SLC24A4,OR6T1
GO:BP	positive regulation of axonogenesis	GO:0050772	0.005196030806943181	2.28433e+16	78	844	12	22233	BCL11A,CDH4,DSCAM,MAPT,NRP1,SMURF1,TRAK1,WNT3,MACF1,PAFAH1B1,ROBO2,RUFY3
GO:BP	system process	GO:0003008	0.005196030806943181	2.28433e+16	2188	844	119	22233	ACVRL1,AKAP12,ARRB1,ATF6,ATXN1L,CACNA2D4,CACNG2,CAMTA1,CHRNE,CLSTN2,COL18A1,DCDC2,DES,DLGAP4,DLL1,DTNA,EPAS1,ERAP1,FXN,FYN,GABRG3,GNAO1,GNRHR,GRIN2D,GSK3A,HEY2,HTR1A,INPP5F,LARGE,LHX8,MAPT,MME,MYOM2,NDRG4,NRXN1,OR10T2,OR11G2,OR1B1,OR1L1,OR1L3,OR1L4,OR1L8,OR1N1,OR2Z1,OR4A15,OR4A16,OR4B1,OR4C12,OR4C15,OR4C16,OR4C6,OR4K1,OR4K13,OR4K17,OR4K2,OR4L1,OR4N4,OR4P4,OR4S2,OR5D14,OR5D16,OR5D18,OR5L1,OR7D4,PA…
GO:BP	cell junction assembly	GO:0034329	0.005512886426627545	2.25862e+16	443	844	35	22233	ACVRL1,CD9,CDH4,CLSTN2,CTNNA1,DSCAM,DUSP22,FARP1,ICAM5,LAMA3,LARGE,MAPT,MDGA1,NRP1,NRXN1,PARD3,PLEC,SDK1,SHANK2,AGRN,ARHGEF7,DBNL,GRIA1,IL1RAP,LRRTM3,MACF1,MARVELD2,MYO1C,NRG3,PCDHB4,RAB17,ROBO2,SLITRK5,STAU2,WNT5A
GO:BP	regulation of synapse organization	GO:0050807	0.006104345059581787	2.21436e+16	239	844	23	22233	CLSTN2,FARP1,FYN,ICAM5,MAPK14,MDGA1,NGEF,NRXN1,PSEN1,PTPRT,ROR2,SHANK2,TANC1,AGRN,DAG1,IL1RAP,LRRTM3,PAFAH1B1,RAB17,ROBO2,SLITRK5,STAU2,WNT5A
GO:BP	system development	GO:0048731	0.006206825757123152	2.20713e+16	3822	844	189	22233	ACVRL1,ADAMTS2,ALPK3,ATF2,ATF6,ATXN1L,BCL11A,BRD2,C3ORF39,CASP9,CD9,CDH4,CHST11,CLSTN2,COL18A1,COL5A1,COX6B1,CTNNA1,DCDC2,DLL1,DNAAF1,DNAH5,DSCAM,EPAS1,ERAP1,FARP1,FREM2,FYN,GRIN2D,GSK3A,HEY2,HLA-B,ICAM5,IDO1,IGF2BP2,IGSF10,INPP5F,INSIG1,IRX2,ITGB6,JAK2,KIAA0319,KNDC1,LARGE,LHX8,LILRB4,LOXL1,LRRC27,MAPK14,MAPT,MCPH1,MDGA1,MET,MME,MYF5,MYH15,MYO16,MYOM2,NDRG4,NDUFS4,NGEF,NHLH2,NODAL,NRP1,NRXN1,NXN…
GO:BP	sensory perception of smell	GO:0007608	0.006668033951194767	2.176e+15	395	844	32	22233	OR10T2,OR11G2,OR1B1,OR1L1,OR1L3,OR1L4,OR1L8,OR1N1,OR2Z1,OR4A15,OR4A16,OR4B1,OR4C12,OR4C15,OR4C16,OR4C6,OR4K1,OR4K13,OR4K17,OR4K2,OR4L1,OR4N4,OR4P4,OR4S2,OR5D14,OR5D16,OR5D18,OR5L1,OR7D4,SLC24A4,GNAS,OR6T1
GO:BP	cellular nitrogen compound biosynthetic process	GO:0044271	0.006668033951194767	2.176e+15	4523	844	218	22233	ACSBG2,ACVRL1,ADCY9,AHRR,ARRB1,ATF2,ATF6,ATXN1L,BANP,BCL11A,BRD2,C9ORF64,CAMTA1,CBX2,CDK15,CDYL,CHCHD2,CHD6,CRNN,DDC,DLL1,DNAJB6,DUSP22,DUXA,EHF,EID2B,EPAS1,ESRRB,FANK1,FNIP2,FXN,GCFC2,GPATCH3,GSK3A,HEY2,HIVEP3,HLA-DRB1,IDO1,IGF2BP2,IL18RAP,INTS7,IRX2,ISX,IWS1,JAK2,KDM5A,KLF11,KLF12,KRBA1,LANCL2,LHX8,LILRB4,MAFK,MAPK14,MAPK8IP1,MBD3L1,MCPH1,MED6,MET,MLF2,MRP63,MRPL13,MYF5,NAPRT,NDUFA2,NDUFC1,NDUF…
GO:BP	regulation of axon extension	GO:0030516	0.007335330312153352	2.13458e+16	95	844	13	22233	BCL11A,CDH4,DSCAM,KIAA0319,MAPT,NRP1,SEMA6D,SMURF1,WNT3,MACF1,PAFAH1B1,RUFY3,WNT5A
GO:BP	tissue development	GO:0009888	0.007335330312153352	2.13458e+16	1948	844	107	22233	ACTL8,ACVRL1,ALPK3,ATF2,BRD2,C1ORF68,CCDC88C,CHST11,COL5A1,DLL1,DNAAF1,EHF,EPAS1,FLG,FLG2,FREM2,GSK3A,HEY2,HIVEP3,HLA-DRB1,IRX2,ITGB6,JAK2,LAMA3,LARGE,LCE2A,LCE2B,LCE2D,LCE3D,LCE3E,LCE4A,LCE5A,LRRC27,MAPK14,MET,MYF5,MYH15,MYOM2,NDRG4,NODAL,NRP1,PLEC,PSEN1,PTCH2,RADIL,RBFOX1,RIPK4,ROBO4,ROR1,ROR2,SEMA6D,SLC24A4,SMURF1,SORBS2,STARD13,TFDP1,TJP3,TNXB,TRIM62,UMOD,UMODL1,UNCX,UQCC2,WNT3,ZFAT,ACADM,ACT…
GO:BP	cell differentiation	GO:0030154	0.007335330312153352	2.13458e+16	4127	844	201	22233	ABCG1,ACSBG2,ACTL8,ACVRL1,ALPK3,ATF2,ATXN1L,BCL11A,C3ORF39,CASP9,CATSPERB,CBX2,CCDC88C,CD9,CDH4,CDYL,CHST11,COL5A1,CTNNA1,DCDC2,DLL1,DNAJB6,DSCAM,EHF,EID2B,EPAS1,ERAP1,ESRRB,FARP1,FLG,FYN,GABBR1,GSK3A,HEMGN,HEY2,HIVEP3,HLA-B,HLA-DQB2,HLA-DRB1,HPS4,IGSF10,IL23R,INPP5F,INSIG1,IRX2,ITGB6,JAK2,KIAA0319,KNDC1,LAMA3,LARGE,LCE2A,LCE2B,LCE2D,LCE3D,LCE3E,LCE4A,LCE5A,LHX8,LILRB4,LRRC27,MAPK14,MAPT,MDGA1,ME…
GO:BP	cellular developmental process	GO:0048869	0.007335330312153352	2.13458e+16	4128	844	201	22233	ABCG1,ACSBG2,ACTL8,ACVRL1,ALPK3,ATF2,ATXN1L,BCL11A,C3ORF39,CASP9,CATSPERB,CBX2,CCDC88C,CD9,CDH4,CDYL,CHST11,COL5A1,CTNNA1,DCDC2,DLL1,DNAJB6,DSCAM,EHF,EID2B,EPAS1,ERAP1,ESRRB,FARP1,FLG,FYN,GABBR1,GSK3A,HEMGN,HEY2,HIVEP3,HLA-B,HLA-DQB2,HLA-DRB1,HPS4,IGSF10,IL23R,INPP5F,INSIG1,IRX2,ITGB6,JAK2,KIAA0319,KNDC1,LAMA3,LARGE,LCE2A,LCE2B,LCE2D,LCE3D,LCE3E,LCE4A,LCE5A,LHX8,LILRB4,LRRC27,MAPK14,MAPT,MDGA1,ME…
GO:BP	positive regulation of axon extension	GO:0045773	0.007335330312153352	2.13458e+16	37	844	8	22233	CDH4,DSCAM,MAPT,NRP1,SMURF1,MACF1,PAFAH1B1,RUFY3
GO:BP	regulation of synapse structure or activity	GO:0050803	0.007977686353114752	2.09812e+15	246	844	23	22233	CLSTN2,FARP1,FYN,ICAM5,MAPK14,MDGA1,NGEF,NRXN1,PSEN1,PTPRT,ROR2,SHANK2,TANC1,AGRN,DAG1,IL1RAP,LRRTM3,PAFAH1B1,RAB17,ROBO2,SLITRK5,STAU2,WNT5A
GO:BP	cellular response to stimulus	GO:0051716	0.009099846453578702	2.04097e+16	7029	844	318	22233	ABCG1,ACVRL1,ADCY9,ADGRD1,AKAP12,ARHGAP28,ARHGEF3,ARRB1,ATF2,ATF6,BCL11A,CACNG2,CAMTA1,CAPN1,CASP9,CCDC88C,CD9,CEACAM7,CHCHD2,CHRNE,CHST11,CLNK,CORO2A,CPNE4,CPZ,CRNN,CTNNA1,CYP2E1,DCDC2,DEFB118,DEPTOR,DLG2,DLGAP4,DLL1,DNAJB6,DSCAM,DTHD1,DTNA,DUSP22,DYRK2,ELMO1,EPAS1,ESRRB,FAM83F,FNIP2,FXN,FYN,GABBR1,GABRG3,GNAO1,GNG2,GNRHR,GPATCH3,GPR25,GPRC6A,GRIN2D,GRM4,GSK3A,GSTM1,HBM,HEY2,HLA-DQB2,HLA-DRB1,HT…
GO:BP	regulation of RNA metabolic process	GO:0051252	0.009099846453578702	2.04097e+16	3553	844	176	22233	ACVRL1,AHRR,ARRB1,ATF2,ATF6,ATXN1L,BANP,BCL11A,BRD2,CAMTA1,CBX2,CDK15,CDYL,CELF5,CHCHD2,CHD6,CRNN,DLL1,DNAJB6,DUSP22,DUXA,EHF,EID2B,EPAS1,ESRRB,FANK1,FNIP2,GCFC2,GPATCH3,GSK3A,HEY2,HIVEP3,HLA-DRB1,IGF2BP2,IL18RAP,INTS7,IRX2,ISX,IWS1,JAK2,KDM5A,KLF11,KLF12,KRBA1,LANCL2,LHX8,LILRB4,MAFK,MAPK14,MAPK8IP1,MBD3L1,MCPH1,MED6,MET,MLF2,MYF5,NHLH2,NODAL,PAIP1,PCGF3,PEG3,PNPT1,PRIM2,PROX2,PSEN1,RAI1,RBFOX1,…
GO:BP	neuron differentiation	GO:0030182	0.009099846453578702	2.04097e+16	1370	844	80	22233	BCL11A,CDH4,CTNNA1,DCDC2,DLL1,DSCAM,FARP1,FYN,GSK3A,HEY2,INPP5F,IRX2,JAK2,KIAA0319,KNDC1,LHX8,MAPT,MDGA1,MET,MYO16,NDRG4,NGEF,NHLH2,NRP1,NRXN1,OBSCN,OPCML,PARD3,PSEN1,ROBO4,ROR1,ROR2,SDK1,SEMA6D,SMURF1,TH,TNXB,TRAK1,TRIO,UNCX,WNT3,ACAP3,AGRN,ALK,ANK3,ATP1B2,DAG1,DBNL,DZANK1,FOXG1,GDF7,HDGFRP3,HMG20B,IL15RA,INHBA,IRX1,MACF1,NCAM1,NDNF,NFIB,OMG,PAFAH1B1,PBX1,PBX3,PRKCQ,PTPRG,RAB17,ROBO2,RUFY3,SLITR…
GO:BP	cell-cell adhesion via plasma-membrane adhesion molecules	GO:0098742	0.013675742231802701	1.86405e+16	273	844	24	22233	CDH4,CLSTN2,DSCAM,MAPK14,MDGA1,NRXN1,PCDHGA2,PTPRT,ROBO4,SDK1,UMOD,IL1RAP,ITGB2,PCDHA11,PCDHA2,PCDHA4,PCDHA6,PCDHA7,PCDHA8,PCDHB4,PCDHGA7,ROBO2,SCARF2,UNC5D
GO:BP	animal organ development	GO:0048513	0.01404894227622202	1.85236e+16	2972	844	150	22233	ACVRL1,ADAMTS2,ALPK3,ATF2,ATF6,ATXN1L,CAPN1,CASP9,CHST11,COL18A1,COL5A1,COX6B1,CTNNA1,DES,DLL1,DNAAF1,DNAH5,DNAJB6,DSCAM,EID2B,EPAS1,ESRRB,FLG,FLG2,FREM2,FYN,GRIN2D,GSK3A,HEY2,HIVEP3,INSIG1,IRX2,ITGB6,JAK2,KNDC1,LARGE,LCE2A,LCE2B,LCE2D,LCE3D,LCE3E,LCE4A,LCE5A,LHX8,LRRC27,MAPK14,MCPH1,MDGA1,MET,MME,MYF5,MYH15,MYO16,MYOM2,NDRG4,NDUFS4,NHLH2,NODAL,NRP1,NRXN1,PLEC,PNPT1,PSEN1,PTCH2,PTPRU,RADIL,RBFOX1…
GO:BP	neuron projection development	GO:0031175	0.015153835370639968	1.81948e+16	970	844	60	22233	BCL11A,CDH4,CTNNA1,DCDC2,DSCAM,FARP1,FYN,GSK3A,INPP5F,JAK2,KIAA0319,KNDC1,MAPT,MYO16,NDRG4,NGEF,NRP1,NRXN1,OBSCN,PARD3,PSEN1,ROBO4,ROR1,ROR2,SDK1,SEMA6D,SMURF1,TNXB,TRAK1,TRIO,WNT3,ACAP3,ALK,ANK3,ATP1B2,DAG1,DBNL,FOXG1,GDF7,HDGFRP3,IL15RA,MACF1,NCAM1,NDNF,NFIB,OMG,PAFAH1B1,PRKCQ,PTPRG,RAB17,ROBO2,RUFY3,SLITRK5,STAU2,SYNE1,UHMK1,UNC5D,USH1G,WNT5A,ZNF365
GO:BP	behavior	GO:0007610	0.015270655654453609	1.81614e+16	647	844	44	22233	ATXN1L,CLSTN2,DSCAM,FXN,FYN,GRIN2D,HTR1A,IDO1,INPP5F,LARGE,LHX8,MAPT,MME,NDRG4,NHLH2,NRXN1,PRKAR1B,PSEN1,RPTOR,SDK1,SHANK2,SHISA7,SLC24A4,TANC1,TH,TIFAB,TMEM18,ABAT,ALK,ANKH,ASIP,ATP1B2,GRIA1,GRM1,ITGA8,JPH3,KCNK10,LYPD1,PAFAH1B1,PBX3,PRKCE,SLITRK5,SOD2,THRB
GO:BP	skin development	GO:0043588	0.015465453746586305	1.81064e+16	311	844	26	22233	ADAMTS2,COL5A1,DLL1,FLG,FLG2,ITGB6,LCE2A,LCE2B,LCE2D,LCE3D,LCE3E,LCE4A,LCE5A,MET,PLEC,PSEN1,PTCH2,FERMT1,GNAS,INHBA,KRT77,LCE3A,LCE3C,LDB2,SLITRK5,WNT5A
GO:BP	postsynapse organization	GO:0099173	0.017888979463079102	174741443451342	196	844	19	22233	FARP1,FYN,GPHN,NGEF,NRP1,NRXN1,PSEN1,ROR2,SHANK2,SHISA6,SHISA7,STK38L,TANC1,DBNL,IL1RAP,PAFAH1B1,STAU2,WNT5A,ZNF365
GO:BP	brain development	GO:0007420	0.021177583967508778	1.67412e+16	718	844	47	22233	ATF2,ATXN1L,COX6B1,DLL1,DNAH5,FYN,GRIN2D,KNDC1,LARGE,LHX8,MCPH1,MDGA1,MYO16,NDRG4,NDUFS4,NHLH2,NODAL,NRP1,NRXN1,PSEN1,RFX4,SEMA6D,SLC6A17,TH,UNCX,WNT3,ABAT,ALK,ATP1B2,CA10,CDK6,FOXG1,GDF7,GRIA1,INHBA,NDNF,NFIB,NRG3,PAFAH1B1,PBX1,PBX3,ROBO2,SLITRK5,TACC1,TRAPPC9,WNT5A,ZNF365
GO:BP	positive regulation of DNA-binding transcription factor activity	GO:0051091	0.02136220025305096	1.67035e+16	266	844	23	22233	ATF2,CRNN,FANK1,IL18RAP,JAK2,NHLH2,NODAL,RFPL2,RIPK4,ROR1,TFDP1,TRIM62,ALK,ARID5B,ESR2,IL1RAP,ITGB2,LTF,PINK1,PRKCQ,TRAPPC9,TRIM31,WNT5A
GO:BP	negative regulation of cell projection organization	GO:0031345	0.022027509463606723	1.65703e+16	184	844	18	22233	BCL11A,EVI5L,FYN,INPP5F,KIAA0319,NGEF,NRP1,NRXN1,PSEN1,SEMA6D,WNT3,IL15RA,ODF2L,PAFAH1B1,PTPRG,RUFY3,WNT5A,ZNF365
GO:BP	positive regulation of synaptic transmission	GO:0050806	0.022027509463606723	1.65703e+16	168	844	17	22233	CACNG2,CLSTN2,GRIN2D,LARGE,MME,NRXN1,PRKAR1B,ROR2,SHANK2,SHISA7,GRIA1,NSG1,PINK1,PRKCE,RASGRF2,STX4,TSHZ3
GO:BP	detection of stimulus	GO:0051606	0.02502448682931488	1.60163e+16	606	844	41	22233	ATF2,CACNA2D4,FYN,HLA-B,HLA-DRB1,OR10T2,OR11G2,OR1B1,OR1L1,OR1L3,OR1L4,OR1L8,OR1N1,OR2Z1,OR4A15,OR4A16,OR4B1,OR4C12,OR4C15,OR4C16,OR4C6,OR4K1,OR4K13,OR4K17,OR4K2,OR4L1,OR4N4,OR4P4,OR4S2,OR5D14,OR5D16,OR5D18,OR5L1,OR7D4,PIEZO1,PKD1L2,SLC24A4,HLA-A,NLRP3,OR6T1,SOD2
GO:BP	detection of chemical stimulus involved in sensory perception	GO:0050907	0.02502448682931488	1.60163e+16	414	844	31	22233	OR10T2,OR11G2,OR1B1,OR1L1,OR1L3,OR1L4,OR1L8,OR1N1,OR2Z1,OR4A15,OR4A16,OR4B1,OR4C12,OR4C15,OR4C16,OR4C6,OR4K1,OR4K13,OR4K17,OR4K2,OR4L1,OR4N4,OR4P4,OR4S2,OR5D14,OR5D16,OR5D18,OR5L1,OR7D4,SLC24A4,OR6T1
GO:BP	benzene-containing compound metabolic process	GO:0042537	0.02511565396969552	1.60006e+15	25	844	6	22233	CYP2E1,GSTM1,IDO1,TH,CYP1B1,KYNU
GO:BP	cell-cell signaling	GO:0007267	0.0254493304104329	1.59432e+15	1668	844	91	22233	AKAP12,CACNG2,CCDC88C,CHRNE,CLSTN2,CPZ,DCDC2,DLG2,DLGAP4,DLL1,DTNA,FARP1,FYN,GABBR1,GABRG3,GNRHR,GRIN2D,GRM4,GSK3A,HLA-DRB1,HTR1A,ITGB6,JAK2,JRK,LARGE,LZIC,MAPK14,MAPT,MME,NAPB,NODAL,NRP1,NRXN1,NXN,PRKAR1B,PSEN1,PTPRU,ROR1,ROR2,SHANK2,SHISA6,SHISA7,SMURF1,TH,TNXB,TRIO,UQCC2,WNT3,ABAT,ABR,AGRN,ARHGEF7,ASIP,CADPS,DAG1,ESR2,FERMT1,GABBR2,GRIA1,GRM1,IL1RAP,INHBA,ITGB2,JPH3,KCNJ3,LYPD1,MACF1,NRG3,NSG1…
GO:BP	regulation of synapse assembly	GO:0051963	0.02589572529387985	1.58677e+16	111	844	13	22233	CLSTN2,FARP1,ICAM5,MDGA1,NRXN1,AGRN,IL1RAP,LRRTM3,RAB17,ROBO2,SLITRK5,STAU2,WNT5A
GO:BP	regulation of extent of cell growth	GO:0061387	0.02589572529387985	1.58677e+16	111	844	13	22233	BCL11A,CDH4,DSCAM,KIAA0319,MAPT,NRP1,SEMA6D,SMURF1,WNT3,MACF1,PAFAH1B1,RUFY3,WNT5A
GO:BP	regulation of axonogenesis	GO:0050770	0.027505735468110068	1.56058e+16	157	844	16	22233	BCL11A,CDH4,DSCAM,KIAA0319,MAPT,NRP1,PSEN1,SEMA6D,SMURF1,TRAK1,WNT3,MACF1,PAFAH1B1,ROBO2,RUFY3,WNT5A
GO:BP	skeletal myofibril assembly	GO:0014866	0.030186161269756224	1.52019e+16	10	844	4	22233	ACTL8,PLEC,ACTA1,MYH11
GO:BP	response to chemical	GO:0042221	0.031632207970127	1.49987e+15	3852	844	184	22233	ABCG1,AKAP12,ATF2,ATF6,BCL11A,CACNG2,CASP9,CD9,CHCHD2,COL18A1,CPNE4,CRNN,CTNNA1,CYP2E1,DDC,DEFB118,DLG2,DSCAM,EPAS1,ESRRB,FXN,FYN,GABBR1,GABRG3,GNAO1,GNG2,GNRHR,GPHN,GPRC6A,GSK3A,GSTM1,HBM,HLA-DQB2,HLA-DRB1,HTR1A,IDO1,IFIT1,IL18RAP,IL1R2,IL23R,INSIG1,JAK2,KLF11,LANCL2,LARGE,LILRA1,LILRA2,LILRB4,LOXL1,LYST,MAPK14,MAPT,MET,MME,NDUFS4,NODAL,NRP1,NRXN1,NXN,OR10T2,OR11G2,OR1B1,OR1L1,OR1L3,OR1L4,OR1L8,…
GO:BP	sensory perception	GO:0007600	0.03329054794455063	1.47768e+15	904	844	55	22233	ARRB1,ATF6,CACNA2D4,COL18A1,DCDC2,EPAS1,FXN,FYN,GRIN2D,LARGE,MME,OR10T2,OR11G2,OR1B1,OR1L1,OR1L3,OR1L4,OR1L8,OR1N1,OR2Z1,OR4A15,OR4A16,OR4B1,OR4C12,OR4C15,OR4C16,OR4C6,OR4K1,OR4K13,OR4K17,OR4K2,OR4L1,OR4N4,OR4P4,OR4S2,OR5D14,OR5D16,OR5D18,OR5L1,OR7D4,ROR1,SLC24A4,TH,CEMIP,CRYZ,GNAS,GRM1,MARVELD2,OR6T1,OTOF,TAS2R19,TECTA,THRB,TMEM150C,USH1G
GO:BP	natural killer cell mediated immunity	GO:0002228	0.033832430364497824	1.47067e+16	73	844	10	22233	CLNK,HLA-B,IL18RAP,KIR2DL4,LYST,PIK3R6,PTPN6,UNC13D,VAV1,HLA-A
GO:BP	cellular response to alcohol	GO:0097306	0.03540818631157556	1.4509e+16	101	844	12	22233	CTNNA1,GNG2,LANCL2,SLC5A5,ADCY2,CYP1B1,DAG1,GNAS,GRAMD1C,INHBA,PRKCE,SOD2
GO:BP	head development	GO:0060322	0.03791121287060179	1.42123e+16	765	844	48	22233	ATF2,ATXN1L,COX6B1,DLL1,DNAH5,FYN,GRIN2D,KNDC1,LARGE,LHX8,MCPH1,MDGA1,MYO16,NDRG4,NDUFS4,NHLH2,NODAL,NRP1,NRXN1,PSEN1,RFX4,SEMA6D,SLC6A17,TH,UNCX,WNT3,ABAT,ALK,ARID5B,ATP1B2,CA10,CDK6,FOXG1,GDF7,GRIA1,INHBA,NDNF,NFIB,NRG3,PAFAH1B1,PBX1,PBX3,ROBO2,SLITRK5,TACC1,TRAPPC9,WNT5A,ZNF365
GO:BP	homophilic cell adhesion via plasma membrane adhesion molecules	GO:0007156	0.038285960017146535	1.41696e+16	163	844	16	22233	CDH4,CLSTN2,DSCAM,PCDHGA2,PTPRT,ROBO4,SDK1,PCDHA11,PCDHA2,PCDHA4,PCDHA6,PCDHA7,PCDHA8,PCDHB4,PCDHGA7,ROBO2
GO:BP	detection of chemical stimulus	GO:0009593	0.038654394802482846	1.4128e+16	449	844	32	22233	OR10T2,OR11G2,OR1B1,OR1L1,OR1L3,OR1L4,OR1L8,OR1N1,OR2Z1,OR4A15,OR4A16,OR4B1,OR4C12,OR4C15,OR4C16,OR4C6,OR4K1,OR4K13,OR4K17,OR4K2,OR4L1,OR4N4,OR4P4,OR4S2,OR5D14,OR5D16,OR5D18,OR5L1,OR7D4,SLC24A4,OR6T1,SOD2
GO:BP	cell morphogenesis involved in neuron differentiation	GO:0048667	0.038654394802482846	1.4128e+16	565	844	38	22233	BCL11A,CDH4,DCDC2,DSCAM,FARP1,FYN,KIAA0319,KNDC1,MAPT,NGEF,NRP1,NRXN1,OBSCN,PARD3,PSEN1,ROBO4,SEMA6D,SMURF1,TRAK1,TRIO,WNT3,ANK3,DAG1,FOXG1,GDF7,MACF1,NCAM1,NFIB,PAFAH1B1,PRKCQ,ROBO2,RUFY3,SLITRK5,STAU2,SYNE1,UNC5D,WNT5A,ZNF365
GO:BP	sensory perception of chemical stimulus	GO:0007606	0.038654394802482846	1.4128e+16	468	844	33	22233	OR10T2,OR11G2,OR1B1,OR1L1,OR1L3,OR1L4,OR1L8,OR1N1,OR2Z1,OR4A15,OR4A16,OR4B1,OR4C12,OR4C15,OR4C16,OR4C6,OR4K1,OR4K13,OR4K17,OR4K2,OR4L1,OR4N4,OR4P4,OR4S2,OR5D14,OR5D16,OR5D18,OR5L1,OR7D4,SLC24A4,GNAS,OR6T1,TAS2R19
GO:BP	gamma-aminobutyric acid receptor clustering	GO:0097112	0.038654394802482846	1.4128e+16	5	844	3	22233	GPHN,NRXN1,SHISA7
GO:BP	cellular component morphogenesis	GO:0032989	0.03955492245239544	1.4028e+15	769	844	48	22233	ACTL8,BCL11A,CD9,CDH4,DCDC2,DSCAM,FARP1,FYN,KIAA0319,KNDC1,MAPT,MYO16,MYOM2,NGEF,NRP1,NRXN1,OBSCN,PARD3,PLEC,PNPT1,PSEN1,ROBO4,SEMA6D,SMURF1,TRAK1,TRIO,WNT3,ACTA1,ANK3,ARHGEF7,DAG1,DBNL,FOXG1,GDF7,MACF1,MYH11,NCAM1,NFIB,PAFAH1B1,PRKCQ,ROBO2,RUFY3,SLITRK5,STAU2,SYNE1,UNC5D,WNT5A,ZNF365
GO:BP	regulation of signal transduction	GO:0009966	0.040581217441260364	1.39167e+16	2879	844	142	22233	ACVRL1,AKAP12,ARHGAP28,ARHGEF3,ARRB1,ATF6,CACNG2,CAMTA1,CAPN1,CCDC88C,CHST11,CTNNA1,DCDC2,DEFB118,DEPTOR,DLGAP4,DLL1,DUSP22,DYRK2,FXN,FYN,GPATCH3,GRIN2D,GRM4,GSK3A,HEY2,HLA-DRB1,IL1R2,IL23R,INPP5F,INSIG1,IQSEC3,JAK2,JRK,KIAA0319,LANCL2,LILRA2,LILRB4,LZIC,MAPK14,MAPK8IP1,MAPT,MET,NDRG4,NGEF,NODAL,NRP1,NRXN1,NXN,OBSCN,PBK,PDE5A,PEX5L,PIK3R6,PRKAR1B,PSEN1,PTCH2,PTPN6,PTPRT,PTPRU,RFPL2,RFX4,RNF126,RO…
GO:BP	regulation of nucleobase-containing compound metabolic process	GO:0019219	0.040601371730091394	1.39146e+15	3810	844	181	22233	ACVRL1,AHRR,ARRB1,ATF2,ATF6,ATXN1L,BANP,BCL11A,BRD2,CAMTA1,CBX2,CDK15,CDYL,CELF5,CHCHD2,CHD6,CRNN,DLL1,DNAJB6,DUSP22,DUXA,EHF,EID2B,EPAS1,ESRRB,FANK1,FNIP2,GCFC2,GPATCH3,GSK3A,HEY2,HIVEP3,HLA-DRB1,IGF2BP2,IL18RAP,INTS7,IRX2,ISX,IWS1,JAK2,KDM5A,KLF11,KLF12,KPNA2,KRBA1,LANCL2,LHX8,LILRB4,MAFK,MAPK14,MAPK8IP1,MBD3L1,MCPH1,MED6,MET,MLF2,MYF5,NHLH2,NODAL,PAIP1,PCGF3,PEG3,PNPT1,PRIM2,PROX2,PSEN1,RAI1,R…
GO:BP	cell part morphogenesis	GO:0032990	0.040743743762511296	1.38994e+16	669	844	43	22233	BCL11A,CDH4,DCDC2,DSCAM,FARP1,FYN,KIAA0319,KNDC1,MAPT,MYO16,NGEF,NRP1,NRXN1,OBSCN,PARD3,PLEC,PNPT1,PSEN1,ROBO4,SEMA6D,SMURF1,TRAK1,TRIO,WNT3,ANK3,ARHGEF7,DAG1,DBNL,FOXG1,GDF7,MACF1,NCAM1,NFIB,PAFAH1B1,PRKCQ,ROBO2,RUFY3,SLITRK5,STAU2,SYNE1,UNC5D,WNT5A,ZNF365
GO:BP	regulation of neurotransmitter receptor activity	GO:0099601	0.04129512764837431	1.3841e+16	63	844	9	22233	CACNG2,CAPN1,DLGAP4,NRXN1,SHISA6,SHISA7,LYNX1,PINK1,RASGRF2
GO:BP	positive regulation of nervous system development	GO:0051962	0.04277726229215132	1.36879e+16	286	844	23	22233	BCL11A,CDH4,CLSTN2,DSCAM,MAPT,MME,NRP1,NRXN1,SMURF1,TRAK1,WNT3,AGRN,DAG1,FOXG1,IL1RAP,LRRTM3,MACF1,PAFAH1B1,ROBO2,RUFY3,SLITRK5,STAU2,ZNF365
GO:BP	neurogenesis	GO:0022008	0.04412945333532919	1.35527e+16	1665	844	89	22233	BCL11A,C3ORF39,CD9,CDH4,CTNNA1,DCDC2,DLL1,DSCAM,FARP1,FYN,GSK3A,HEY2,IGSF10,INPP5F,IRX2,JAK2,KIAA0319,KNDC1,LARGE,LHX8,MAPT,MDGA1,MET,MME,MYO16,NDRG4,NGEF,NHLH2,NRP1,NRXN1,OBSCN,OPCML,PARD3,PLEC,PSEN1,ROBO4,ROR1,ROR2,SDK1,SEMA6D,SMURF1,TH,TNXB,TRAK1,TRIO,UNCX,WNT3,ACAP3,AGRN,ALK,ANK3,ATP1B2,CDK6,DAG1,DBNL,DZANK1,FOXG1,GDF7,HDGFRP3,HMG20B,IL15RA,INHBA,IRX1,MACF1,NAV1,NCAM1,NDNF,NFIB,NRG3,OMG,PAFAH…
GO:BP	negative regulation of neuron projection development	GO:0010977	0.04937100078567774	1.30653e+16	137	844	14	22233	BCL11A,INPP5F,KIAA0319,NGEF,NRP1,PSEN1,SEMA6D,WNT3,IL15RA,PAFAH1B1,PTPRG,RUFY3,WNT5A,ZNF365
GO:BP	regulation of cell communication	GO:0010646	0.04990275530083543	1.30188e+16	3303	844	159	22233	ACVRL1,AKAP12,ARHGAP28,ARHGEF3,ARRB1,ATF6,CACNG2,CAMTA1,CAPN1,CCDC88C,CHST11,CLSTN2,CTNNA1,DCDC2,DEFB118,DEPTOR,DLGAP4,DLL1,DUSP22,DYRK2,FXN,FYN,GABBR1,GPATCH3,GRIN2D,GRM4,GSK3A,HEY2,HLA-DRB1,HTR1A,IL1R2,IL23R,INPP5F,INSIG1,IQSEC3,ITGB6,JAK2,JRK,KIAA0319,LANCL2,LARGE,LILRA2,LILRB4,LZIC,MAPK14,MAPK8IP1,MAPT,MET,MME,NDRG4,NGEF,NODAL,NRP1,NRXN1,NXN,OBSCN,PBK,PDE5A,PEX5L,PIK3R6,PRKAR1B,PSEN1,PTCH2,PT…
GO:BP	respiratory electron transport chain	GO:0022904	0.04990275530083543	1.30188e+16	107	844	12	22233	CHCHD2,COX6B1,NDUFA2,NDUFAF1,NDUFC1,NDUFS1,NDUFS4,PLEC,COX7A1,PINK1,SLC25A12,SOD2
KEGG	Morphine addiction	KEGG:05032	0.004904736200776851	2.30938e+16	89	844	13	22233	ADCY9,ARRB1,GABBR1,GABRG3,GNAO1,GNG2,ADCY2,GABBR2,GNAS,KCNJ3,PDE11A,PDE4D,PDE8A
KEGG	Olfactory transduction	KEGG:04740	0.004904736200776851	2.30938e+16	404	844	33	22233	ARRB1,OR10T2,OR11G2,OR1B1,OR1L1,OR1L3,OR1L4,OR1L8,OR1N1,OR2Z1,OR4A15,OR4A16,OR4B1,OR4C12,OR4C15,OR4C16,OR4C45,OR4C6,OR4K1,OR4K13,OR4K17,OR4K2,OR4L1,OR4N4,OR4P4,OR4S2,OR5D14,OR5D16,OR5D18,OR5L1,OR7D4,SLC24A4,OR6T1
KEGG	Viral myocarditis	KEGG:05416	0.022707691500750235	1.64383e+16	56	844	9	22233	CASP9,FYN,HLA-B,HLA-C,HLA-DRB1,DAG1,HLA-A,HLA-DQB1,ITGB2
KEGG	KEGG root term	KEGG:00000	0.022707691500750235	1.64383e+16	7785	844	343	22233	ABCC11,ABCG1,ACSBG2,ACVRL1,ACYP2,ADCY9,AGAP1,AP2A2,ARRB1,ASAP2,ATF2,ATF6,ATXN1L,B3GLCT,BAIAP2L1,BNIP1,C3ORF39,CACNA2D4,CACNG2,CAPN1,CASP9,CCDC88C,CD9,CDH4,CHRNE,CHST11,COL18A1,COL5A1,COL6A6,COX6B1,CTNNA1,CYP2E1,DDC,DEPTOR,DES,DIAPH3,DLG2,DLL1,DNAH5,DNAI2,ELMO1,ENTPD4,EPAS1,ESRRB,FNIP2,FOLH1,FREM2,FXN,FYN,GABBR1,GABRG3,GALNT7,GAPDHS,GBE1,GCC2,GNAO1,GNG2,GNRHR,GPHN,GPRC6A,GRIN2D,GRM4,GSK3A,GSTM1,HE…
REAC	Beta defensins	REAC:R-HSA-1461957	0.003610935670533874	2.44238e+16	36	844	9	22233	DEFB115,DEFB116,DEFB118,DEFB119,DEFB121,DEFB123,DEFB125,DEFB127,DEFB128
REAC	Defensins	REAC:R-HSA-1461973	0.012511608525416053	1.90269e+16	45	844	9	22233	DEFB115,DEFB116,DEFB118,DEFB119,DEFB121,DEFB123,DEFB125,DEFB127,DEFB128
REAC	Expression and translocation of olfactory receptors	REAC:R-HSA-9752946	0.012511608525416053	1.90269e+16	336	844	29	22233	OR10T2,OR1B1,OR1L1,OR1L3,OR1L4,OR1L8,OR1N1,OR2Z1,OR4A16,OR4B1,OR4C12,OR4C15,OR4C16,OR4C6,OR4K1,OR4K13,OR4K17,OR4K2,OR4L1,OR4N4,OR4P4,OR4S2,OR5D14,OR5D16,OR5D18,OR5L1,OR7D4,EBF1,OR6T1
REAC	Olfactory Signaling Pathway	REAC:R-HSA-381753	0.013156766494831166	1.88085e+16	343	844	29	22233	OR10T2,OR1B1,OR1L1,OR1L3,OR1L4,OR1L8,OR1N1,OR2Z1,OR4A16,OR4B1,OR4C12,OR4C15,OR4C16,OR4C6,OR4K1,OR4K13,OR4K17,OR4K2,OR4L1,OR4N4,OR4P4,OR4S2,OR5D14,OR5D16,OR5D18,OR5L1,OR7D4,EBF1,OR6T1
REAC	RHOA GTPase cycle	REAC:R-HSA-8980692	0.022741423884448192	1.64318e+16	145	844	16	22233	ARHGAP28,ARHGEF3,DIAPH3,FARP1,NGEF,OBSCN,STARD13,TMPO,TRIO,VAV1,ABR,ACBD5,ARHGAP26,ARHGEF7,RASGRF2,SRGAP1
REAC	ECM proteoglycans	REAC:R-HSA-3000178	0.022741423884448192	1.64318e+16	75	844	11	22233	COL5A1,COL6A6,ITGB6,LAMA3,TNXB,AGRN,COL9A3,DAG1,FMOD,ITGA8,NCAM1
REAC	Neurotransmitter receptors and postsynaptic signal transmission	REAC:R-HSA-112314	0.02589905596515449	1.58672e+16	195	844	19	22233	ADCY9,CACNG2,CHRNE,DLG2,GABBR1,GABRG3,GNG2,GRIN2D,KPNA2,PRKAG2,PRKAR1B,TUBA3C,ADCY2,CAMKK2,GABBR2,GRIA1,KCNJ3,RASGRF2,RPS6KA2
REAC	Signal Transduction	REAC:R-HSA-162582	0.049893263499149215	1.30196e+16	2481	844	126	22233	ABCG1,ACVRL1,ADCY9,AKAP12,AP2A2,ARHGAP28,ARHGEF3,ARRB1,ATF2,BAIAP2L1,CASP9,CBX2,CCDC88C,COL5A1,COL6A6,CTNNA1,DIAPH3,DLG2,DLL1,ELMO1,EPAS1,FARP1,FYN,GABBR1,GABRG3,GNAO1,GNG2,GNRHR,GPR25,GPRC6A,GRIN2D,GRM4,GSK3A,HEY2,HTR1A,IQCE,ITGB6,JAK2,KLC1,KPNA2,LAMA3,MAPK14,MET,NGEF,NRP1,OBSCN,PARD3,PDE5A,PIK3R6,PRKAG2,PRKAR1B,PSEN1,PTCH2,PTPN6,PTPRU,RASGRP3,RHOBTB1,ROR1,ROR2,RPTOR,SMURF1,SPATA2,SPC24,STARD13,…
REAC	Extracellular matrix organization	REAC:R-HSA-1474244	0.049893263499149215	1.30196e+16	296	844	24	22233	ADAMTS2,CAPN1,COL18A1,COL5A1,COL6A6,ICAM5,ITGB6,LAMA3,LOXL1,NRXN1,PLEC,PSEN1,TIMP2,TNXB,ADAMTS14,AGRN,COL9A3,DAG1,FMOD,ITGA8,ITGB2,NCAM1,P3H2,PLOD2
REAC	Interferon gamma signaling	REAC:R-HSA-877300	0.049893263499149215	1.30196e+16	87	844	11	22233	HLA-B,HLA-C,HLA-DQB2,HLA-DRB1,JAK2,PTPN6,TRIM48,TRIM62,HLA-A,NCAM1,TRIM31

## Sheet: Table S4
Supplementary Table S4. Differentially methylated DMPs in control and pYM blood and iPSC clones
probeID	Ctrl_Blood	Ctrl_iPSC	pYM_blood	pYM_C6_iPSCs	pYM_B9_iPSCs	CHR	MAPINFO	Strand	Type	gene	feature	cgi	feat.cgi	UCSC_Islands_Name	SNP_ID	SNP_DISTANCE
cg21154557	0.975785	0.971796	0.597387	0.637317	0.701035	8	6478583	F	II	MCPH1	Body	opensea	Body-opensea		rs149068655;rs547701007;rs570726795;rs2936532;rs549667784;rs569871619;rs148206530;rs185395007;rs141073596	0;20;22;28;29;41;42;43;47
cg15570860	0.967957	0.985835	0.327394	0.506814	0.491461	11	8986840	F	II	TMEM9B	TSS1500	shore	TSS1500-shore	chr11:8985452-8986507	rs77898208;rs10689687	0;1
cg08269402	0.974752	0.962721	0.241195	0.407722	0.396559	6	32549631	F	II	HLA-DRB1	Body	shelf	Body-shelf	chr6:32551851-32552331	rs72500538;rs36056209;rs72850244;rs143082263;rs9269811;rs41293159;rs41293164;rs9269812;rs9269813	0;5;7;11;18;32;36;39;50
cg00736622	0.968344	0.968652	0.643068	0.637912	0.631152	7	55461668	R	II	LANCL2	Body	opensea	Body-opensea		rs114369865	1
cg01871595	0.972697	0.956219	0.460173	0.648096	0.672015	13	39336304	F	II	FREM2	Body	opensea	Body-opensea		rs190128453	0
cg16344227	0.971375	0.956683	0.520017	0.702583	0.664278	20	56064964	F	II	HMGB1L1	TSS1500	opensea	TSS1500-opensea		rs73182680	0
cg13233653	0.96751	0.956791	0.5813	0.71401	0.690549	7	157182007	F	II	DNAJB6	Body	opensea	Body-opensea		rs369881656;rs10255470	0;33
cg05594228	0.969191	0.953327	0.643569	0.759307	0.837506	22	48280027	R	II		IGR	opensea	IGR-opensea		rs533342207;rs113839900	2;1
cg16449808	0.969287	0.952367	0.468474	0.703274	0.668393	2	182559209	F	II		IGR	opensea	IGR-opensea		rs114800962;rs533900325	0;28
cg01554797	0.968208	0.953839	0.496434	0.659867	0.6384	10	3204753	R	II	PITRM1	Body	opensea	Body-opensea		rs183324937;rs148002201	23;1
cg10788107	0.965749	0.957052	0.51709	0.607726	0.641779	11	121173763	F	II	SC5D	5'UTR	opensea	5'UTR-opensea		rs144095867;rs543054957;rs561116240	0;37;43
cg12968939	0.966794	0.954263	0.490463	0.610967	0.611841	12	6343813	R	II	CD9	Body	opensea	Body-opensea		rs574580426;rs191033719	36;1
cg19477942	0.968549	0.950255	0.423008	0.617318	0.604627	21	42064785	F	II	DSCAM	Body	opensea	Body-opensea		rs79669041;rs200615691	0;36
cg05079405	0.963558	0.956681	0.586254	0.660859	0.646809	15	69192183	R	II	MIR548H4	Body	opensea	Body-opensea		rs530191111;rs144186078	12;1
cg11120115	0.965316	0.952744	0.111802	0.189361	0.160274	7	98649861	R	I	SMURF1	Body	opensea	Body-opensea		rs550433622;rs145773011	34;1
cg02967056	0.966295	0.948805	0.471656	0.628761	0.645017	3	111853315	F	II	GCET2	TSS1500	opensea	TSS1500-opensea		rs567607294;rs116695111;rs550240481	9;25;50
cg00524694	0.966248	0.94848	0.417344	0.595181	0.586967	5	177387682	F	II		IGR	shore	IGR-shore	chr5:177388753-177389250	rs146104269;rs531438137	0;1
cg12140867	0.96266	0.95243	0.448281	0.541806	0.522098	7	155100546	F	II	INSIG1	3'UTR	opensea	3'UTR-opensea		rs73731778;rs141254475;rs116057319	0;13;23
cg19539732	0.963401	0.947745	0.548679	0.680888	0.702526	8	23294732	F	II	ENTPD4	Body	opensea	Body-opensea		rs35942025;rs61731462;rs2272641	0;28;29
cg02621636	0.962555	0.949127	0.536519	0.654447	0.647878	11	60161999	R	II	MS4A14	TSS1500	opensea	TSS1500-opensea		rs552587184;rs572584555;rs192165823;rs555264395;rs575407716;rs140975197	45;44;31;28;16;1
cg27086900	0.96661	0.937939	0.445532	0.727337	0.666372	14	101244542	R	II		IGR	opensea	IGR-opensea		rs552468960;rs28521709;rs531348912;rs138815602	28;24;2;1
cg02027188	0.958056	0.95497	0.640863	0.68662	0.68496	20	57283126	F	II	STX16-NPEPL1	Body	opensea	Body-opensea		rs544697158;rs11086655;rs533610480	1;4;24
cg26459904	0.961628	0.942608	0.43123	0.639273	0.59312	1	64380706	R	II	ROR1	Body	opensea	Body-opensea		rs559566566;rs575045458;rs116621235	31;2;1
cg11889058	0.961791	0.940253	0.507993	0.695224	0.667395	5	14609225	F	II	FAM105A	Body	opensea	Body-opensea		rs116114888;rs16903571	0;31
cg26687619	0.956856	0.947055	0.584243	0.664288	0.663134	8	134916356	R	II		IGR	opensea	IGR-opensea		rs573289299;rs545613622;rs191071647	24;7;1
cg20241816	0.956203	0.947829	0.565816	0.625999	0.638787	7	671244	F	II	PRKAR1B	Body	opensea	Body-opensea		rs115569574;rs188901299	0;1
cg16107254	0.959291	0.940497	0.529964	0.660975	0.702618	22	47666710	R	II		IGR	opensea	IGR-opensea		rs545430207;rs565222829	43;41
cg02420024	0.962453	0.933962	0.663428	0.848863	0.842764	15	28197292	R	II	OCA2	Body	opensea	Body-opensea		rs570890549;rs533336360	23;1
cg03427619	0.958233	0.93866	0.527139	0.671751	0.710582	8	39778459	F	II	IDO1	Body	opensea	Body-opensea		rs116740334;rs544369571;rs558263833	0;1;45
cg20462349	0.954977	0.943347	0.578501	0.680872	0.657858	1	161884717	R	II	ATF6	Body	opensea	Body-opensea		rs181934558;rs551540273	48;1
cg02784858	0.955512	0.941729	0.547821	0.68296	0.616476	11	34652364	F	II	EHF	5'UTR	opensea	5'UTR-opensea		rs11032792;rs117784770;rs149797138	0;7;36
cg01029395	0.957152	0.938426	0.585215	0.669695	0.765707	22	35019788	F	II		IGR	opensea	IGR-opensea		rs8135226;rs528904916	41;44
cg08659629	0.951864	0.947233	0.55171	0.617182	0.608851	12	461643	R	II	KDM5A	Body	opensea	Body-opensea		rs715230;rs553806082;rs715229;rs536067632;rs191003534	47;45;8;3;1
cg13654376	0.956285	0.936551	0.490509	0.66831	0.62151	9	131150449	R	II	URM1	Body	shelf	Body-shelf	chr9:131154346-131155923
cg13248604	0.956972	0.934926	0.396236	0.577996	0.56566	10	133000153	F	II	TCERG1L	Body	opensea	Body-opensea		rs143350672;rs550185924	0;10
cg25131461	0.953037	0.939002	0.482461	0.585666	0.598779	22	40770372	F	II	SGSM3	5'UTR	shelf	5'UTR-shelf	chr22:40766459-40767033	rs78574245;rs533591396;rs545160580	0;29;38
cg06894149	0.953343	0.937692	0.653052	0.747462	0.770567	20	40155253	F	II	CHD6	Body	opensea	Body-opensea		rs541436219;rs11481321;rs555311859;rs575323725	0;2;42;49
cg19280890	0.953557	0.936639	0.57254	0.650328	0.756355	22	35102267	R	II		IGR	opensea	IGR-opensea		rs111926245;rs150350146;rs147626915	38;35;2
cg20207945	0.949312	0.943604	0.587433	0.541684	0.692832	22	35041881	F	II		IGR	opensea	IGR-opensea		rs4256052;rs187918813;rs565466999	30;31;39
cg05023116	0.959899	0.9209	0.536383	0.797942	0.78661	19	56510892	R	II	NLRP5	TSS200	opensea	TSS200-opensea		rs541788672;rs564768738;rs12975782;rs543784774;rs563501414	51;48;27;25;2
cg22987868	0.949945	0.938687	0.463456	0.548206	0.576493	6	36018533	F	II	MAPK14	Body	opensea	Body-opensea
cg02646297	0.950072	0.932763	0.631055	0.749175	0.723448	3	38358115	F	I	SLC22A14	Body	opensea	Body-opensea		rs113079740;rs539173192;rs557615305;rs373951941	0;17;32;46
cg08048385	0.953624	0.925555	0.669331	0.872477	0.771685	17	21752617	R	II		IGR	opensea	IGR-opensea		rs542518871	35
cg11345700	0.951144	0.929297	0.502938	0.666901	0.636919	10	33565458	F	II	NRP1	Body	opensea	Body-opensea		rs11009329	42
cg13577292	0.950946	0.928891	0.450022	0.642157	0.623201	9	94485188	R	II	ROR2	3'UTR	shore	3'UTR-shore	chr9:94486291-94487253	rs138626161;rs548573232	20;12
cg01048937	0.945941	0.938143	0.563216	0.666991	0.654354	4	169850407	F	II		IGR	opensea	IGR-opensea		rs114248640;rs73864666;rs6814231;rs567841076	0;35;37;45
cg13447818	0.948462	0.931615	0.648178	0.794848	0.699948	1	152298884	R	II	FLG	TSS1500	opensea	TSS1500-opensea		rs12059943;rs545743743	36;15
cg19444703	0.950472	0.92733	0.631337	0.794605	0.763893	10	46979151	R	II		IGR	opensea	IGR-opensea		rs563932445;rs113833490;rs575788658;rs543604159	28;15;2;1
cg11327831	0.950145	0.927682	0.627146	0.814142	0.791838	8	140209154	F	II		IGR	opensea	IGR-opensea		rs564763778	43
cg04871410	0.945979	0.935429	0.487498	0.683919	0.625738	10	82443773	F	II		IGR	opensea	IGR-opensea
cg19369846	0.944102	0.938423	0.609559	0.622157	0.613051	20	30001044	R	II	DEFB121	TSS1500	opensea	TSS1500-opensea		rs191042082	25
cg23245768	0.948894	0.928582	0.4691	0.609103	0.61	21	43635088	F	II	ABCG1	5'UTR	shelf	5'UTR-shelf	chr21:43638948-43640132	rs142253727;rs536452424;rs4148091	11;21;38
cg07544482	0.945852	0.933575	0.514188	0.624332	0.581548	5	43558859	F	II	PAIP1	TSS1500	shore	TSS1500-shore	chr5:43556419-43557603	rs75145519	0
cg07849077	0.951384	0.922275	0.584025	0.780231	0.755711	20	41186367	F	II	PTPRT	Body	opensea	Body-opensea		rs138866299;rs78850852;rs566534642;rs535537668	0;24;26;40
cg20668275	0.944677	0.933639	0.5109	0.568082	0.606395	10	134981801	F	II	KNDC1	Body	shore	Body-shore	chr10:134980302-134981059	rs61750345;rs199713997;rs370261446;rs2998151	0;28;30;36
cg17468386	0.948332	0.926197	0.439153	0.6327	0.587554	7	50615482	R	II	DDC	5'UTR	opensea	5'UTR-opensea		rs183282099;rs2329371;rs73123283;rs185652604;rs376517499;rs190058677	46;44;38;26;2;1
cg15598276	0.941867	0.937841	0.524642	0.534737	0.566852	6	32948343	F	II	BRD2	Body	opensea	Body-opensea		rs149519248;rs565450285;rs532613425;rs137898499;rs200578995;rs149549323;rs144861747	0;6;10;16;28;31;42
cg06531595	0.942226	0.935934	0.533164	0.625975	0.627778	4	120439736	F	II	PDE5A	Body	opensea	Body-opensea		rs546654633	0
cg21593494	0.944784	0.92978	0.654046	0.76691	0.717946	20	35088741	F	II	DLGAP4	TSS1500	shore	TSS1500-shore	chr20:35089448-35089998	rs138337087	7
cg26222999	0.946506	0.92584	0.641936	0.703537	0.830585	21	31859801	R	II	KRTAP19-2	TSS200	opensea	TSS200-opensea
cg01822071	0.940332	0.936938	0.642327	0.65152	0.623419	16	35027026	F	II		IGR	opensea	IGR-opensea		rs138288043;rs149584903;rs11859244;rs548533262	0;27;35;38
cg09775294	0.945266	0.926309	0.484763	0.586143	0.656839	10	129956838	F	II		IGR	opensea	IGR-opensea		rs138623972;rs555620653	0;23
cg02341330	0.946684	0.92275	0.588827	0.620563	0.834365	21	32007616	R	II	KRTAP20-2	1stExon	opensea	1stExon-opensea		rs551484598	1
cg08537091	0.941614	0.931123	0.599453	0.67093	0.69172	8	121427465	F	II	MRPL13	Body	opensea	Body-opensea		rs114666918	0
cg06624020	0.947156	0.919522	0.656536	0.819759	0.804002	19	58632805	F	II		IGR	shelf	IGR-shelf	chr19:58629309-58630241
cg14704124	0.939549	0.932776	0.597922	0.635345	0.615855	12	132514956	R	II	SNORA49	TSS1500	shore	TSS1500-shore	chr12:132514283-132514525	rs568552631;rs76724355;rs547753730;rs570784922;rs148376056	50;39;36;17;1
cg20760359	0.944627	0.921967	0.459168	0.600151	0.614161	12	52313643	R	II	ACVRL1	Body	opensea	Body-opensea		rs115608181;rs139788960;rs149668653	46;42;1
cg04916486	0.938399	0.93356	0.479113	0.544566	0.519007	21	45506743	F	II	TRAPPC10	Body	opensea	Body-opensea		rs139545421;rs547456871	0;49
cg21612701	0.9446	0.921107	0.478808	0.636564	0.650556	20	23403146	R	II	NAPB	TSS1500	shore	TSS1500-shore	chr20:23401108-23402294	rs576596494;rs139233705;rs184189159	39;36;1
cg11304899	0.943622	0.922358	0.348816	0.528637	0.457476	13	46267080	F	II	LINC01055	Body	opensea	Body-opensea		rs182945347;rs34437210;rs142639350;rs557398988	2;5;35;37
cg05387905	0.942929	0.923613	0.519561	0.647532	0.647967	3	196390536	F	II		IGR	shelf	IGR-shelf	chr3:196386796-196387506	rs138062432;rs539105561;rs552079882;rs2129240	0;1;13;38
cg22719314	0.943876	0.920675	0.572327	0.756116	0.641786	1	152290334	R	II	FLG	5'UTR	opensea	5'UTR-opensea
cg25903417	0.94113	0.925782	0.605846	0.732812	0.703236	11	50221757	R	II		IGR	opensea	IGR-opensea		rs375920369	7
cg11637968	0.939843	0.927339	0.513728	0.602279	0.594063	4	159732036	R	II	FNIP2	Body	opensea	Body-opensea		rs561314621;rs530075573;rs141721845	41;20;1
cg05088221	0.945329	0.914632	0.566084	0.74924	0.71895	16	35030232	R	II		IGR	opensea	IGR-opensea		rs534927482;rs553247894	10;2
cg04640965	0.940612	0.924055	0.642098	0.758565	0.727446	15	27931113	R	II		IGR	opensea	IGR-opensea
cg04378133	0.936772	0.930804	0.520157	0.606978	0.47939	22	33936258	R	II	LARGE	Body	opensea	Body-opensea		rs9621716;rs562831366;rs537192536	38;26;2
cg15121268	0.939701	0.924818	0.613426	0.711787	0.767236	15	27368763	R	II	GABRG3	Body	opensea	Body-opensea		rs562934720	1
cg08060810	0.941282	0.921651	0.561775	0.679137	0.669661	11	55587104	F	II	OR5D18	TSS200	opensea	TSS200-opensea		rs297082;rs549739521;rs62001011	13;14;16
cg03529595	0.942891	0.917664	0.583646	0.699592	0.7657	16	7056916	R	II	A2BP1	5'UTR	opensea	5'UTR-opensea		rs560519329;rs141938637;rs116386127;rs114934927;rs375552953	43;34;31;9;2
cg07812805	0.940995	0.918839	0.598656	0.705504	0.777555	15	27525898	F	II	GABRG3	Body	opensea	Body-opensea		rs148196403;rs112352795	1;44
cg20990359	0.937679	0.924773	0.543545	0.642209	0.601698	13	99096365	R	II	FARP1	Body	opensea	Body-opensea		rs550030767;rs68077784	17;1
cg03196151	0.941458	0.917059	0.64723	0.794784	0.767854	16	34206688	R	II		IGR	shore	IGR-shore	chr16:34208200-34209248	rs548946397;rs185154323	49;2
cg08160063	0.943931	0.912042	0.65243	0.795487	0.840412	16	7704961	F	II	A2BP1	Body	shore	Body-shore	chr16:7703811-7704090	rs189517163;rs577000272	1;38
cg05899549	0.938741	0.921739	0.537697	0.642735	0.624122	16	71891347	F	II	ATXN1L	Body	shelf	Body-shelf	chr16:71894107-71894394	rs150668475	1
cg17055859	0.943233	0.912295	0.635711	0.819361	0.809336	17	11460013	F	II	SHISA6	Body	shore	Body-shore	chr17:11461071-11461437	rs537600813;rs555948452;rs143824066	7;8;11
cg17268044	0.935662	0.926299	0.632291	0.710148	0.633806	22	34054040	R	II	LARGE	Body	opensea	Body-opensea		rs569371585	3
cg02553735	0.942401	0.912808	0.626779	0.791958	0.793414	18	14924454	R	II		IGR	opensea	IGR-opensea		rs535091565;rs565620016;rs527873432	15;14;2
cg27477504	0.941906	0.91185	0.535525	0.733454	0.674764	17	22191976	F	I		IGR	island	IGR-island	chr17:22191801-22192068	rs529962651;rs149532222;rs566687948	26;27;47
cg01189871	0.931532	0.932531	0.537752	0.489429	0.522836	19	49184162	F	II	SEC1	Body	island	Body-island	chr19:49183498-49184167	rs556097493;rs8101298;rs149278520	1;16;27
cg04644263	0.938091	0.919175	0.449993	0.605919	0.544579	8	90579676	R	II		IGR	opensea	IGR-opensea		rs115735244;rs6470185;rs563628578;rs59404776;rs550872951;rs143500382	50;49;34;28;2;1
cg05738743	0.938196	0.918438	0.395009	0.521107	0.529049	8	118750961	F	II		IGR	opensea	IGR-opensea		rs182058374;rs548302599;rs6983257	0;42;50
cg22875199	0.940662	0.912763	0.611623	0.721571	0.775755	22	35573827	F	II	LINC01399	Body	opensea	Body-opensea		rs134386;rs1006253	29;44
cg09701233	0.936246	0.91942	0.480564	0.60011	0.581348	2	236415814	R	II	AGAP1	Body	opensea	Body-opensea		rs570810748;rs72984653;rs150155216	19;12;1
cg08967134	0.936962	0.915788	0.0185204	0.0284223	0.034144	18	59415272	F	II	LINC01544	TSS200	opensea	TSS200-opensea		rs115454921;rs567876064	0;1
cg05005604	0.934165	0.919417	0.010461	0.0120521	0.0177037	14	92810338	F	II	SLC24A4	Body	opensea	Body-opensea
cg25462573	0.932069	0.92291	0.638084	0.709562	0.649151	14	106846184	F	II		IGR	opensea	IGR-opensea		rs587688234;rs587763139;rs138986431;rs73377190	19;33;35;41
cg18405691	0.937436	0.911184	0.539357	0.660511	0.66769	11	55322753	R	II	OR4C15	1stExon	opensea	1stExon-opensea		rs150782991;rs139147266;rs149965163;rs375871970;rs372897529;rs77547304	45;40;35;32;2;1
cg11600606	0.931929	0.922087	0.463733	0.54994	0.507975	13	88466762	F	II		IGR	opensea	IGR-opensea		rs185549606	0
cg27295571	0.938637	0.907714	0.657884	0.811347	0.807016	20	30008142	F	II	DEFB122	TSS1500	opensea	TSS1500-opensea		rs555200274;rs192966325	1;9
cg02838148	0.934676	0.914796	0.500949	0.642174	0.599944	6	170427114	F	II		IGR	shore	IGR-shore	chr6:170425782-170426113	rs560432817	34
cg23905620	0.933909	0.915978	0.562048	0.671633	0.726156	7	68132965	R	II		IGR	opensea	IGR-opensea		rs186099828;rs77550965;rs117060849	42;39;2
cg04785931	0.940683	0.901418	0.643743	0.835411	0.821351	2	69198793	R	II		IGR	opensea	IGR-opensea		rs7422789;rs12474671;rs544415567	29;15;1
cg24463602	0.937737	0.90583	0.534176	0.703441	0.703916	19	49188944	F	II		IGR	opensea	IGR-opensea		rs28362815	0
cg19434795	0.940315	0.900296	0.641121	0.842926	0.803041	15	25494800	R	II	SNORD115-44	TSS1500	opensea	TSS1500-opensea		rs551441086;rs200036344;rs533732080;rs148477550;rs77079977	36;27;26;22;9
cg06455190	0.938054	0.904317	0.655667	0.833051	0.775967	13	19451923	R	II		IGR	shelf	IGR-shelf	chr13:19448911-19449348	rs182669808;rs2801745	39;35
cg07018249	0.931841	0.916698	0.611714	0.693389	0.677486	15	22381402	R	II	OR4N4	TSS1500	opensea	TSS1500-opensea
cg02324432	0.937214	0.90478	0.507489	0.719201	0.636	4	166130172	F	II	KLHL2	TSS1500	shore	TSS1500-shore	chr4:166128385-166129255	rs539944189;rs145399972;rs112127119;rs534230590	0;6;11;25
cg15226648	0.932624	0.91346	0.585674	0.66599	0.724147	6	122273447	F	II		IGR	opensea	IGR-opensea		rs144298783;rs190283273;rs562774633;rs547114973	2;20;47;50
cg01409287	0.935293	0.90802	0.632492	0.805136	0.741111	20	41020496	R	II	PTPRT	Body	opensea	Body-opensea		rs576506733;rs564563839;rs185455158	32;18;2
cg26420391	0.931144	0.915834	0.633993	0.776044	0.62818	1	152691758	F	II	C1orf68	TSS1500	opensea	TSS1500-opensea		rs140015867;rs180975469;rs531463529	0;1;30
cg21507367	0.930098	0.917879	0.262391	0.318791	0.367011	12	27446544	R	II	STK38L	5'UTR	opensea	5'UTR-opensea		rs117420266;rs527793999	36;34
cg10607422	0.936768	0.904084	0.517542	0.69225	0.666391	8	46948451	F	II		IGR	opensea	IGR-opensea		rs62501956;rs149587145;rs557927688	1;10;41
cg22337977	0.932384	0.912272	0.6426	0.647326	0.848434	21	31811175	R	II	KRTAP15-1	TSS1500	opensea	TSS1500-opensea		rs190607697;rs60602449;rs553927251;rs112834844;rs536432369	46;41;11;2;1
cg15925408	0.92946	0.916804	0.6269	0.666062	0.701884	15	28019505	F	II	OCA2	Body	shelf	Body-shelf	chr15:28015346-28015795	rs540900998;rs141695436;rs115013455	0;25;45
cg12973086	0.930449	0.914755	0.511863	0.616281	0.571984	1	56947635	R	II		IGR	shelf	IGR-shelf	chr1:56943401-56943669	rs187330269;rs75647206;rs192053088	47;46;2
cg00132501	0.932245	0.910897	0.446487	0.567155	0.561858	13	110088902	F	II		IGR	opensea	IGR-opensea		rs138923021;rs114564354	0;15
cg06490169	0.926233	0.922708	0.627649	0.651836	0.576816	17	25485386	F	II		IGR	opensea	IGR-opensea		rs543809296;rs555932740;rs11871208;rs541705544;rs560288146;rs115906456;rs546083748	0;22;27;29;31;36;43
cg25946540	0.931929	0.911282	0.614009	0.719055	0.695767	20	30028418	R	II	DEFB123	1stExon	opensea	1stExon-opensea		rs535547993;rs555498580;rs572112790;rs577813489	28;21;9;2
cg05884706	0.932051	0.910929	0.567521	0.73097	0.616721	1	152446688	F	II		IGR	opensea	IGR-opensea		rs373206579;rs578158466;rs540785836;rs183181500	0;8;21;47
cg12638558	0.931188	0.911486	0.575842	0.647332	0.695425	15	27494382	F	II	GABRG3	Body	opensea	Body-opensea		rs571697723;rs562049617	1;6
cg00981443	0.927253	0.917368	0.622199	0.754204	0.596077	1	152681163	R	II	LCE4A	TSS1500	opensea	TSS1500-opensea		rs528024696;rs547654868;rs375729488	48;41;1
cg04555717	0.931322	0.907571	0.627553	0.727649	0.752609	15	27606550	R	II	GABRG3	Body	opensea	Body-opensea		rs575850515;rs373053859;rs376210504;rs112184993	46;35;25;2
cg17629488	0.927532	0.914198	0.558979	0.648894	0.629593	6	34091589	F	II	GRM4	Body	opensea	Body-opensea		rs558004819;rs531907353;rs58502241	0;1;26
cg01076592	0.932144	0.904972	0.443102	0.628531	0.584162	2	11656786	R	II		IGR	opensea	IGR-opensea		rs138143237;rs189643529;rs115511176	29;2;1
cg14573634	0.933295	0.90187	0.63756	0.694895	0.865557	21	31693753	F	II	KRTAP26-1	TSS1500	opensea	TSS1500-opensea		rs561846849;rs528961307;rs550790502;rs8128721	0;1;49;50
cg00092931	0.932189	0.903861	0.612807	0.741246	0.767345	16	6593403	F	II	RBFOX1	5'UTR	opensea	5'UTR-opensea		rs182919540;rs545028233;rs144729031	1;8;46
cg14773826	0.929308	0.908926	0.49659	0.621212	0.643951	5	52855566	R	II	NDUFS4	TSS1500	shore	TSS1500-shore	chr5:52856665-52856870	rs375169376	2
cg20495418	0.925603	0.915589	0.515711	0.572434	0.568353	2	129491398	F	II		IGR	shelf	IGR-shelf	chr2:129494359-129495074	rs527849508;rs547712572	1;40
cg12080266	0.924987	0.91651	0.383754	0.59569	0.548809	21	36060640	R	II	CLIC6	Body	opensea	Body-opensea		rs530684926	30
cg21022792	0.932112	0.902006	0.483719	0.656858	0.645842	6	29589798	R	II	GABBR1	Body	opensea	Body-opensea		rs140896697;rs55843444	2;1
cg21858526	0.930082	0.9059	0.41005	0.561935	0.528202	21	46156775	R	II		IGR	opensea	IGR-opensea		rs577810922;rs139108945;rs545080127;rs563198382	28;17;2;1
cg13076220	0.928926	0.907944	0.467894	0.599098	0.566296	7	130004849	F	II	CPA5	Body	opensea	Body-opensea		rs79171148	0
cg16739904	0.925441	0.913648	0.606813	0.68065	0.636496	14	106967993	R	II		IGR	opensea	IGR-opensea		rs536186801;rs181494687;rs12587446	27;8;7
cg05225889	0.928788	0.905931	0.514244	0.64369	0.615401	10	676894	R	II	DIP2C	Body	shore	Body-shore	chr10:678262-679515	rs61833007;rs4881496	39;1
cg06602267	0.934224	0.894048	0.34785	0.578216	0.569194	1	212178400	F	II	INTS7	Body	opensea	Body-opensea		rs191373911	1
cg16345789	0.930621	0.901092	0.599522	0.761745	0.726754	20	30000680	F	II	DEFB121	TSS200	opensea	TSS200-opensea		rs112836532;rs79134092;rs182210974;rs138938805	0;1;11;24
cg09404003	0.927355	0.907135	0.5609	0.66983	0.672564	7	16307609	F	II	ISPD	Body	opensea	Body-opensea		rs112414690;rs530045808	3;34
cg16014631	0.932038	0.895314	0.655385	0.810837	0.78125	6	327664	R	II	DUSP22	Body	opensea	Body-opensea		rs542539213;rs562366129	16;2
cg01842774	0.924442	0.910182	0.610901	0.67664	0.653652	14	106806179	R	I		IGR	opensea	IGR-opensea		rs2015896;rs550202970;rs527357625;rs2015905;rs548587905	41;41;30;19;17
cg24137472	0.932311	0.893076	0.664184	0.823126	0.815492	14	20710881	R	II	OR11H4	TSS200	opensea	TSS200-opensea		rs570763317;rs190869768;rs544224447	10;2;1
cg15150958	0.930957	0.895536	0.556537	0.753896	0.690533	8	43414742	R	II		IGR	opensea	IGR-opensea		rs566219562;rs115913047;rs148955755;rs567745315	39;28;27;1
cg16181505	0.925445	0.906506	0.468424	0.586094	0.536255	3	185414125	R	II	IGF2BP2	Body	opensea	Body-opensea		rs182602576	1
[truncated: 1,469 more rows]

## Sheet: Table S5
Supplementary Table S5. Gene Ontology analysis of DMPs-associated genes detected in pYM patient blood and iPSCs. g:Profiler results were normalized to the list of genes associated with the CpG probes included in the EPIC-Array Illumina platform. Benjamini-Hochberg FDR <0.05 was selected.
[truncated: 81 more rows]
